# Supplementary material for: Tetra­aqua­bis(4,4′-bipyridine)zinc(II) bis­(trans-4-hydroxy­cinnamate)
Source: Acta Crystallogr Sect E Struct Rep Online. 2009 Jun 20;65(Pt 7):m807. doi: 10.1107/S1600536809023204 (PMC2969468; doi:10.1107/S1600536809023204)
Supplement: Supplementary file 1 [file e-65-0m807-sup1.cif]

##############################################################################
###                                                                        ###
###        Electronic paper (Acta Crystallographica Section E)             ###
###                                                                        ###
##############################################################################
#                                                                            #
# This CIF contains the data in a paper accepted for publication in Acta     #
# Crystallographica Section E. It conforms to the requirements of Notes      #
# for Authors for Section E, and has been peer reviewed under the auspices   #
# of the IUCr Commission on Journals.                                        #
#                                                                            #
# Full details of the Crystallographic Information File format               #
# are given in the paper "The Crystallographic Information File (CIF):       #
# a New Standard Archive File for Crystallography" by S. R. Hall, F. H.      #
# Allen and I. D. Brown [Acta Cryst. (1991), A47, 655-685].                  #
#                                                                            #
# The current version of the core CIF dictionary is obtainable from          #
# ftp://ftp.iucr.org/pub/cif_core.dic. The current version number is 2.4.    #
#                                                                            #
# Software is freely available for graphical display of the structure(s) in  #
# this CIF.  For information consult the CIF home page http://www.iucr.org/  #
# cif/home.html                                                              #
#                                                                            #
# This file may be used for bona fide research purposes within the           #
# scientific community so long as proper attribution is given to the journal # 
# article from which it was obtained.                                        #
#                                                                            #
##############################################################################
                                             
data_I
_audit_creation_method     SHELXL-97
_chemical_name_systematic
;
Tetraaquabis(4,4'-bipyridine)zinc(II) bis(<i>trans</i>-4-hydroxycinnamate)
;
_chemical_name_common     ?
_chemical_formula_moiety     'C20 H24 N4 O4 Zn 2+, 2(C9 H7 O3 -)'
_chemical_formula_sum     'C38 H38 N4 O10 Zn'
_chemical_formula_iupac     '[Zn (C10 H8 N2)2 (H2 O)4] (C9 H7 O3)2'
_chemical_formula_weight     776.09
_chemical_melting_point     ?
_symmetry_cell_setting     triclinic
_symmetry_space_group_name_H-M     'P -1'
_symmetry_space_group_name_Hall     '-P 1'
loop_
    _symmetry_equiv_pos_as_xyz
    'x, y, z'
    '-x, -y, -z'
_cell_length_a     7.0884(4)
_cell_length_b     7.3966(4)
_cell_length_c     17.2518(10)
_cell_angle_alpha     86.972(3)
_cell_angle_beta     83.872(3)
_cell_angle_gamma     81.937(3)
_cell_volume     889.80(9)
_cell_formula_units_Z     1
_cell_measurement_reflns_used     7604
_cell_measurement_theta_min     2.38
_cell_measurement_theta_max     27.62
_cell_measurement_temperature     296(2)
_exptl_crystal_description     block
_exptl_crystal_colour     colourless
_exptl_crystal_size_max     .38
_exptl_crystal_size_mid     .19
_exptl_crystal_size_min     .10
_exptl_crystal_density_diffrn     1.448
_exptl_crystal_density_meas     ?
_exptl_crystal_density_method     'not measured'
_exptl_crystal_F_000     404
_exptl_absorpt_coefficient_mu     0.756
_exptl_absorpt_correction_type     multi-scan
_exptl_absorpt_process_details     '(SADABS; Sheldrick, 1996)'
_exptl_absorpt_correction_T_min     .84
_exptl_absorpt_correction_T_max     .93
_exptl_special_details
;
;
_diffrn_ambient_temperature     296(2)
_diffrn_radiation_type     MoK\a
_diffrn_radiation_wavelength     0.71073
_diffrn_radiation_source     'fine-focus sealed tube'
_diffrn_radiation_monochromator     graphite
_diffrn_measurement_device_type     'Bruker APEXII area-detector'
_diffrn_measurement_method     '\f and \w'
_diffrn_detector_area_resol_mean     ?
_diffrn_reflns_number     12766
_diffrn_reflns_av_R_equivalents     0.0203
_diffrn_reflns_av_sigmaI/netI     0.0207
_diffrn_reflns_theta_min     2.38
_diffrn_reflns_theta_max     27.62
_diffrn_reflns_theta_full     27.62
_diffrn_measured_fraction_theta_max     0.978
_diffrn_measured_fraction_theta_full     0.978
_diffrn_reflns_limit_h_min     -8
_diffrn_reflns_limit_h_max     9
_diffrn_reflns_limit_k_min     -9
_diffrn_reflns_limit_k_max     9
_diffrn_reflns_limit_l_min     -22
_diffrn_reflns_limit_l_max     22
_diffrn_standards_number     ?
_diffrn_standards_interval_count     ?
_diffrn_standards_interval_time     ?
_diffrn_standards_decay_%     0
_refine_special_details
;
Refinement of <i>F</i>^2^ against ALL reflections. The weighted <i>R</i>-factor
<i>wR</i> and goodness of fit <i>S</i> are based on <i>F</i>^2^, conventional
<i>R</i>-factors <i>R</i> are based on <i>F</i>, with <i>F</i> set to zero for
negative <i>F</i>^2^. The threshold expression of <i>F</i>^2^ >
\s(<i>F</i>^2^) is used only for calculating <i>R</i>-factors(gt) <i>etc</i>.
and is not relevant to the choice of reflections for refinement.
<i>R</i>-factors based on <i>F</i>^2^ are statistically about twice as large
as those based on <i>F</i>, and <i>R</i>- factors based on ALL data will be
even larger.
;
_reflns_number_total     4058
_reflns_number_gt     3831
_reflns_threshold_expression     I>2\s(I)
_refine_ls_structure_factor_coef     Fsqd
_refine_ls_matrix_type     full
_refine_ls_R_factor_all     0.0309
_refine_ls_R_factor_gt     0.0287
_refine_ls_wR_factor_gt     0.0782
_refine_ls_wR_factor_ref     0.0797
_refine_ls_goodness_of_fit_ref     1.030
_refine_ls_restrained_S_all     1.030
_refine_ls_number_reflns     4058
_refine_ls_number_parameters     256
_refine_ls_number_restraints     7
_refine_ls_hydrogen_treatment     mixed
_refine_ls_weighting_scheme     calc
_refine_ls_weighting_details
         'calc w=1/[\s^2^(Fo^2^)+(0.0476P)^2^+0.2285P] where P=(Fo^2^+2Fc^2^)/3'
_atom_sites_solution_hydrogens     geom
_atom_sites_solution_primary     direct
_atom_sites_solution_secondary     difmap
_refine_ls_shift/su_max     0.000
_refine_ls_shift/su_mean     0.000
_refine_diff_density_max     0.252
_refine_diff_density_min     -0.325
_refine_ls_extinction_method     none
_refine_ls_extinction_coef     ?
loop_
    _atom_type_symbol
    _atom_type_description
    _atom_type_scat_dispersion_real
    _atom_type_scat_dispersion_imag
    _atom_type_scat_source
    'C' 'C' 0.0033 0.0016
                         'International Tables Vol C Tables 4.2.6.8 and 6.1.1.4'
    'H' 'H' 0.0000 0.0000
                         'International Tables Vol C Tables 4.2.6.8 and 6.1.1.4'
    'N' 'N' 0.0061 0.0033
                         'International Tables Vol C Tables 4.2.6.8 and 6.1.1.4'
    'O' 'O' 0.0106 0.0060
                         'International Tables Vol C Tables 4.2.6.8 and 6.1.1.4'
    'Zn' 'Zn' 0.2839 1.4301
                         'International Tables Vol C Tables 4.2.6.8 and 6.1.1.4'
_computing_data_collection     'APEX2 (Bruker, 2006)'
_computing_cell_refinement     'SAINT (Bruker, 2006)'
_computing_data_reduction     'SAINT (Bruker, 2006)'
_computing_structure_solution     'SHELXS97 (Sheldrick, 2008)'
_computing_structure_refinement     'SHELXL97 (Sheldrick, 2008)'
_computing_molecular_graphics     'SHELXTL (Sheldrick, 2008)'
_computing_publication_material     'SHELXTL (Sheldrick, 2008)'
loop_
    _atom_site_type_symbol
    _atom_site_label
    _atom_site_fract_x
    _atom_site_fract_y
    _atom_site_fract_z
    _atom_site_U_iso_or_equiv
    _atom_site_adp_type
    _atom_site_calc_flag
    _atom_site_refinement_flags
    _atom_site_occupancy
    _atom_site_disorder_assembly
    _atom_site_disorder_group
    Zn Zn1 0.0000 0.5000 0.5000 0.02490(8) Uani d S 1 . .
    N N1 0.7033(3) 0.7037(3) 0.02925(11) 0.0716(6) Uani d . 1 . .
    N N2 0.15006(17) 0.51181(16) 0.38363(7) 0.0286(2) Uani d . 1 . .
    O O1W 0.04162(15) 0.21489(14) 0.50894(7) 0.0353(2) Uani d D 1 . .
    H H1WA 0.103(3) 0.148(3) 0.4760(11) 0.053 Uiso d D 1 . .
    H H1WB -0.050(2) 0.165(3) 0.5304(11) 0.053 Uiso d D 1 . .
    O O1 1.2210(3) 0.2418(3) 0.12712(9) 0.0791(5) Uani d D 1 . .
    H H1 1.211(4) 0.235(4) 0.0803(11) 0.095 Uiso d D 1 . .
    O O2W 0.25236(14) 0.50834(15) 0.55126(6) 0.0321(2) Uani d D 1 . .
    H H2WA 0.302(3) 0.600(2) 0.5343(12) 0.048 Uiso d D 1 . .
    H H2WB 0.336(3) 0.419(2) 0.5482(12) 0.048 Uiso d D 1 . .
    O O2 0.44862(15) -0.23700(15) 0.47767(7) 0.0375(2) Uani d . 1 . .
    O O3 0.24175(14) -0.04752(14) 0.41292(6) 0.0343(2) Uani d . 1 . .
    C C1 0.8995(2) 0.1118(2) 0.28991(9) 0.0364(3) Uani d . 1 . .
    H H1A 0.8960 0.1062 0.3440 0.044 Uiso calc R 1 . .
    C C2 1.0548(2) 0.1715(2) 0.24627(10) 0.0418(4) Uani d . 1 . .
    H H2A 1.1535 0.2067 0.2709 0.050 Uiso calc R 1 . .
    C C3 1.0634(3) 0.1792(3) 0.16569(10) 0.0469(4) Uani d . 1 . .
    C C4 0.9163(3) 0.1275(3) 0.13005(10) 0.0563(5) Uani d . 1 . .
    H H4A 0.9223 0.1306 0.0759 0.068 Uiso calc R 1 . .
    C C5 0.7585(3) 0.0705(3) 0.17450(10) 0.0472(4) Uani d . 1 . .
    H H5A 0.6582 0.0391 0.1496 0.057 Uiso calc R 1 . .
    C C6 0.7480(2) 0.0596(2) 0.25546(9) 0.0319(3) Uani d . 1 . .
    C C7 0.5805(2) -0.0009(2) 0.30247(9) 0.0329(3) Uani d . 1 . .
    H H7A 0.4696 -0.0010 0.2781 0.039 Uiso calc R 1 . .
    C C8 0.5768(2) -0.0550(2) 0.37683(9) 0.0320(3) Uani d . 1 . .
    H H8A 0.6881 -0.0547 0.4009 0.038 Uiso calc R 1 . .
    C C9 0.40854(19) -0.11645(18) 0.42536(8) 0.0274(3) Uani d . 1 . .
    C C10 0.5155(4) 0.7408(5) 0.03681(14) 0.0983(11) Uani d . 1 . .
    H H10A 0.4563 0.7952 -0.0058 0.118 Uiso calc R 1 . .
    C C11 0.4004(3) 0.7038(5) 0.10411(13) 0.0830(9) Uani d . 1 . .
    H H11A 0.2681 0.7326 0.1056 0.100 Uiso calc R 1 . .
    C C12 0.4808(2) 0.6252(2) 0.16828(9) 0.0402(4) Uani d . 1 . .
    C C13 0.6782(3) 0.5875(3) 0.16090(13) 0.0649(6) Uani d . 1 . .
    H H13A 0.7417 0.5348 0.2027 0.078 Uiso calc R 1 . .
    C C14 0.7814(3) 0.6288(4) 0.09087(15) 0.0740(7) Uani d . 1 . .
    H H14A 0.9141 0.6018 0.0874 0.089 Uiso calc R 1 . .
    C C15 0.3318(2) 0.4346(2) 0.36835(9) 0.0320(3) Uani d . 1 . .
    H H15A 0.3863 0.3548 0.4058 0.038 Uiso calc R 1 . .
    C C16 0.4417(2) 0.4678(2) 0.29975(9) 0.0358(3) Uani d . 1 . .
    H H16A 0.5680 0.4122 0.2920 0.043 Uiso calc R 1 . .
    C C17 0.3643(2) 0.5841(2) 0.24213(9) 0.0326(3) Uani d . 1 . .
    C C18 0.1735(2) 0.6606(2) 0.25723(9) 0.0384(3) Uani d . 1 . .
    H H18A 0.1142 0.7375 0.2200 0.046 Uiso calc R 1 . .
    C C19 0.0736(2) 0.6215(2) 0.32754(9) 0.0364(3) Uani d . 1 . .
    H H19A -0.0535 0.6740 0.3366 0.044 Uiso calc R 1 . .
loop_
    _atom_site_aniso_label
    _atom_site_aniso_U_11
    _atom_site_aniso_U_22
    _atom_site_aniso_U_33
    _atom_site_aniso_U_12
    _atom_site_aniso_U_13
    _atom_site_aniso_U_23
    Zn1 0.02173(12) 0.02703(12) 0.02486(13) -0.00473(8) 0.00350(8) 0.00093(8)
    N1 0.0743(13) 0.0967(15) 0.0436(10) -0.0347(11) 0.0228(9) 0.0019(10)
    N2 0.0265(6) 0.0313(6) 0.0265(6) -0.0037(4) 0.0028(4) -0.0002(5)
    O1W 0.0317(5) 0.0268(5) 0.0448(6) -0.0058(4) 0.0115(5) -0.0023(4)
    O1 0.0665(10) 0.1314(16) 0.0453(8) -0.0548(10) 0.0178(7) 0.0054(9)
    O2W 0.0242(5) 0.0359(5) 0.0356(6) -0.0068(4) 0.0003(4) 0.0042(4)
    O2 0.0299(5) 0.0385(6) 0.0417(6) -0.0061(4) 0.0016(4) 0.0127(5)
    O3 0.0243(5) 0.0373(5) 0.0387(6) -0.0017(4) 0.0041(4) 0.0032(4)
    C1 0.0344(8) 0.0457(8) 0.0285(7) -0.0089(6) 0.0010(6) 0.0044(6)
    C2 0.0339(8) 0.0531(10) 0.0391(9) -0.0137(7) 0.0016(7) 0.0024(7)
    C3 0.0435(9) 0.0587(11) 0.0373(9) -0.0166(8) 0.0113(7) 0.0042(8)
    C4 0.0643(12) 0.0818(14) 0.0253(8) -0.0288(11) 0.0065(8) 0.0044(8)
    C5 0.0474(10) 0.0654(11) 0.0323(8) -0.0232(8) -0.0028(7) 0.0032(8)
    C6 0.0305(7) 0.0342(7) 0.0294(7) -0.0051(6) 0.0034(6) 0.0040(6)
    C7 0.0274(7) 0.0353(7) 0.0353(8) -0.0061(6) 0.0009(6) 0.0026(6)
    C8 0.0234(6) 0.0355(7) 0.0359(8) -0.0055(5) 0.0020(6) 0.0047(6)
    C9 0.0255(6) 0.0265(6) 0.0291(7) -0.0044(5) 0.0038(5) -0.0013(5)
    C10 0.0731(17) 0.179(3) 0.0418(12) -0.0355(19) 0.0030(11) 0.0382(17)
    C11 0.0505(12) 0.153(3) 0.0425(12) -0.0225(14) 0.0033(9) 0.0329(14)
    C12 0.0440(9) 0.0449(9) 0.0303(8) -0.0132(7) 0.0112(7) -0.0007(6)
    C13 0.0474(11) 0.0872(16) 0.0521(12) -0.0041(10) 0.0168(9) 0.0156(11)
    C14 0.0547(12) 0.0988(18) 0.0613(14) -0.0142(12) 0.0271(11) 0.0082(13)
    C15 0.0299(7) 0.0346(7) 0.0291(7) -0.0009(6) 0.0016(6) 0.0024(6)
    C16 0.0273(7) 0.0430(8) 0.0337(8) 0.0004(6) 0.0056(6) -0.0009(6)
    C17 0.0340(7) 0.0351(7) 0.0275(7) -0.0075(6) 0.0068(6) -0.0015(6)
    C18 0.0377(8) 0.0445(8) 0.0289(7) 0.0018(6) 0.0020(6) 0.0073(6)
    C19 0.0291(7) 0.0449(8) 0.0311(8) 0.0029(6) 0.0032(6) 0.0035(6)
_geom_special_details
;
All e.s.d.'s (except the e.s.d. in the dihedral angle between two l.s. planes)
are estimated using the full covariance matrix. The cell e.s.d.'s are taken
into account individually in the estimation of e.s.d.'s in distances, angles
and torsion angles; correlations between e.s.d.'s in cell parameters are only
used when they are defined by crystal symmetry. An approximate (isotropic)
treatment of cell e.s.d.'s is used for estimating e.s.d.'s involving l.s.
planes.
;
loop_
    _geom_bond_atom_site_label_1
    _geom_bond_atom_site_label_2
    _geom_bond_site_symmetry_2
    _geom_bond_distance
    _geom_bond_publ_flag
    Zn1 O1W . 2.0878(10) ?
    Zn1 O1W 2_566 2.0878(10) ?
    Zn1 O2W . 2.0881(10) ?
    Zn1 O2W 2_566 2.0881(10) ?
    Zn1 N2 2_566 2.1728(12) ?
    Zn1 N2 . 2.1728(12) ?
    N1 C14 . 1.312(3) ?
    N1 C10 . 1.314(3) ?
    N2 C15 . 1.3388(18) ?
    N2 C19 . 1.3396(19) ?
    O1W H1WA . 0.818(15) ?
    O1W H1WB . 0.835(14) ?
    O1 C3 . 1.364(2) ?
    O1 H1 . 0.824(17) ?
    O2W H2WA . 0.834(14) ?
    O2W H2WB . 0.823(14) ?
    O2 C9 . 1.2605(17) ?
    O3 C9 . 1.2559(17) ?
    C1 C2 . 1.377(2) ?
    C1 C6 . 1.390(2) ?
    C1 H1A . 0.9300 ?
    C2 C3 . 1.383(2) ?
    C2 H2A . 0.9300 ?
    C3 C4 . 1.373(3) ?
    C4 C5 . 1.390(2) ?
    C4 H4A . 0.9300 ?
    C5 C6 . 1.389(2) ?
    C5 H5A . 0.9300 ?
    C6 C7 . 1.4740(19) ?
    C7 C8 . 1.322(2) ?
    C7 H7A . 0.9300 ?
    C8 C9 . 1.4931(18) ?
    C8 H8A . 0.9300 ?
    C10 C11 . 1.384(3) ?
    C10 H10A . 0.9300 ?
    C11 C12 . 1.365(3) ?
    C11 H11A . 0.9300 ?
    C12 C13 . 1.381(3) ?
    C12 C17 . 1.484(2) ?
    C13 C14 . 1.386(3) ?
    C13 H13A . 0.9300 ?
    C14 H14A . 0.9300 ?
    C15 C16 . 1.376(2) ?
    C15 H15A . 0.9300 ?
    C16 C17 . 1.387(2) ?
    C16 H16A . 0.9300 ?
    C17 C18 . 1.394(2) ?
    C18 C19 . 1.376(2) ?
    C18 H18A . 0.9300 ?
    C19 H19A . 0.9300 ?
loop_
    _geom_angle_atom_site_label_1
    _geom_angle_atom_site_label_2
    _geom_angle_atom_site_label_3
    _geom_angle_site_symmetry_1
    _geom_angle_site_symmetry_3
    _geom_angle
    _geom_angle_publ_flag
    O1W Zn1 O1W . 2_566 180.0 ?
    O1W Zn1 O2W . . 90.44(4) ?
    O1W Zn1 O2W 2_566 . 89.56(4) ?
    O1W Zn1 O2W . 2_566 89.56(4) ?
    O1W Zn1 O2W 2_566 2_566 90.44(4) ?
    O2W Zn1 O2W . 2_566 180.0 ?
    O1W Zn1 N2 . 2_566 86.05(4) ?
    O1W Zn1 N2 2_566 2_566 93.95(4) ?
    O2W Zn1 N2 . 2_566 88.47(4) ?
    O2W Zn1 N2 2_566 2_566 91.53(4) ?
    O1W Zn1 N2 . . 93.95(4) ?
    O1W Zn1 N2 2_566 . 86.05(4) ?
    O2W Zn1 N2 . . 91.53(4) ?
    O2W Zn1 N2 2_566 . 88.47(4) ?
    N2 Zn1 N2 2_566 . 180.0 ?
    C14 N1 C10 . . 116.03(18) ?
    C15 N2 C19 . . 117.08(12) ?
    C15 N2 Zn1 . . 121.81(10) ?
    C19 N2 Zn1 . . 120.28(9) ?
    Zn1 O1W H1WA . . 124.9(15) ?
    Zn1 O1W H1WB . . 116.7(14) ?
    H1WA O1W H1WB . . 109.5(18) ?
    C3 O1 H1 . . 106(2) ?
    Zn1 O2W H2WA . . 110.0(14) ?
    Zn1 O2W H2WB . . 118.7(14) ?
    H2WA O2W H2WB . . 108.1(17) ?
    C2 C1 C6 . . 121.95(15) ?
    C2 C1 H1A . . 119.0 ?
    C6 C1 H1A . . 119.0 ?
    C1 C2 C3 . . 119.85(16) ?
    C1 C2 H2A . . 120.1 ?
    C3 C2 H2A . . 120.1 ?
    O1 C3 C4 . . 124.55(16) ?
    O1 C3 C2 . . 115.97(17) ?
    C4 C3 C2 . . 119.48(15) ?
    C3 C4 C5 . . 120.35(16) ?
    C3 C4 H4A . . 119.8 ?
    C5 C4 H4A . . 119.8 ?
    C6 C5 C4 . . 121.10(17) ?
    C6 C5 H5A . . 119.5 ?
    C4 C5 H5A . . 119.5 ?
    C5 C6 C1 . . 117.26(14) ?
    C5 C6 C7 . . 120.99(14) ?
    C1 C6 C7 . . 121.73(14) ?
    C8 C7 C6 . . 124.58(14) ?
    C8 C7 H7A . . 117.7 ?
    C6 C7 H7A . . 117.7 ?
    C7 C8 C9 . . 125.33(14) ?
    C7 C8 H8A . . 117.3 ?
    C9 C8 H8A . . 117.3 ?
    O3 C9 O2 . . 124.73(12) ?
    O3 C9 C8 . . 120.02(13) ?
    O2 C9 C8 . . 115.24(12) ?
    N1 C10 C11 . . 124.1(2) ?
    N1 C10 H10A . . 117.9 ?
    C11 C10 H10A . . 117.9 ?
    C12 C11 C10 . . 120.1(2) ?
    C12 C11 H11A . . 120.0 ?
    C10 C11 H11A . . 120.0 ?
    C11 C12 C13 . . 116.05(17) ?
    C11 C12 C17 . . 122.30(16) ?
    C13 C12 C17 . . 121.65(17) ?
    C12 C13 C14 . . 119.7(2) ?
    C12 C13 H13A . . 120.2 ?
    C14 C13 H13A . . 120.2 ?
    N1 C14 C13 . . 124.0(2) ?
    N1 C14 H14A . . 118.0 ?
    C13 C14 H14A . . 118.0 ?
    N2 C15 C16 . . 123.05(14) ?
    N2 C15 H15A . . 118.5 ?
    C16 C15 H15A . . 118.5 ?
    C15 C16 C17 . . 120.05(13) ?
    C15 C16 H16A . . 120.0 ?
    C17 C16 H16A . . 120.0 ?
    C16 C17 C18 . . 116.86(13) ?
    C16 C17 C12 . . 121.15(14) ?
    C18 C17 C12 . . 121.99(14) ?
    C19 C18 C17 . . 119.57(14) ?
    C19 C18 H18A . . 120.2 ?
    C17 C18 H18A . . 120.2 ?
    N2 C19 C18 . . 123.35(14) ?
    N2 C19 H19A . . 118.3 ?
    C18 C19 H19A . . 118.3 ?
loop_
    _geom_torsion_atom_site_label_1
    _geom_torsion_atom_site_label_2
    _geom_torsion_atom_site_label_3
    _geom_torsion_atom_site_label_4
    _geom_torsion_site_symmetry_1
    _geom_torsion_site_symmetry_2
    _geom_torsion_site_symmetry_3
    _geom_torsion_site_symmetry_4
    _geom_torsion
    _geom_torsion_publ_flag
    O1W Zn1 N2 C15 . . . . -57.34(12) ?
    O1W Zn1 N2 C15 2_566 . . . 122.66(12) ?
    O2W Zn1 N2 C15 . . . . 33.20(12) ?
    O2W Zn1 N2 C15 2_566 . . . -146.80(12) ?
    O1W Zn1 N2 C19 . . . . 133.37(12) ?
    O1W Zn1 N2 C19 2_566 . . . -46.63(12) ?
    O2W Zn1 N2 C19 . . . . -136.08(12) ?
    O2W Zn1 N2 C19 2_566 . . . 43.92(12) ?
    C6 C1 C2 C3 . . . . -0.6(3) ?
    C1 C2 C3 O1 . . . . 179.30(18) ?
    C1 C2 C3 C4 . . . . 0.2(3) ?
    O1 C3 C4 C5 . . . . -178.0(2) ?
    C2 C3 C4 C5 . . . . 0.9(3) ?
    C3 C4 C5 C6 . . . . -1.8(3) ?
    C4 C5 C6 C1 . . . . 1.4(3) ?
    C4 C5 C6 C7 . . . . 180.00(17) ?
    C2 C1 C6 C5 . . . . -0.2(2) ?
    C2 C1 C6 C7 . . . . -178.80(15) ?
    C5 C6 C7 C8 . . . . 163.73(17) ?
    C1 C6 C7 C8 . . . . -17.7(2) ?
    C6 C7 C8 C9 . . . . 179.92(14) ?
    C7 C8 C9 O3 . . . . -32.7(2) ?
    C7 C8 C9 O2 . . . . 147.76(16) ?
    C14 N1 C10 C11 . . . . -0.7(5) ?
    N1 C10 C11 C12 . . . . 0.5(6) ?
    C10 C11 C12 C13 . . . . 0.1(4) ?
    C10 C11 C12 C17 . . . . 179.5(3) ?
    C11 C12 C13 C14 . . . . -0.4(4) ?
    C17 C12 C13 C14 . . . . -179.8(2) ?
    C10 N1 C14 C13 . . . . 0.4(4) ?
    C12 C13 C14 N1 . . . . 0.2(4) ?
    C19 N2 C15 C16 . . . . 2.1(2) ?
    Zn1 N2 C15 C16 . . . . -167.54(12) ?
    N2 C15 C16 C17 . . . . -0.9(2) ?
    C15 C16 C17 C18 . . . . -0.9(2) ?
    C15 C16 C17 C12 . . . . 178.75(15) ?
    C11 C12 C17 C16 . . . . 164.8(2) ?
    C13 C12 C17 C16 . . . . -15.9(3) ?
    C11 C12 C17 C18 . . . . -15.6(3) ?
    C13 C12 C17 C18 . . . . 163.7(2) ?
    C16 C17 C18 C19 . . . . 1.3(2) ?
    C12 C17 C18 C19 . . . . -178.31(16) ?
    C15 N2 C19 C18 . . . . -1.6(2) ?
    Zn1 N2 C19 C18 . . . . 168.18(13) ?
    C17 C18 C19 N2 . . . . -0.1(3) ?
loop_
    _geom_hbond_atom_site_label_D
    _geom_hbond_atom_site_label_H
    _geom_hbond_atom_site_label_A
    _geom_hbond_site_symmetry_A
    _geom_hbond_distance_DH
    _geom_hbond_distance_HA
    _geom_hbond_distance_DA
    _geom_hbond_angle_DHA
    O1W H1WA O3 . 0.818(15) 1.948(16) 2.7549(15) 169(2)
    O1W H1WB O3 2_556 0.835(14) 1.875(15) 2.7069(14) 174(2)
    O1 H1 N1 2_765 0.824(17) 1.97(2) 2.714(2) 150(3)
    O2W H2WA O2 1_565 0.834(14) 1.869(15) 2.6833(14) 165.0(19)
    O2W H2WB O2 2_656 0.823(14) 1.919(15) 2.7307(15) 168.3(19)
data_global
_journal_date_recd_electronic     2009-06-11
_journal_date_accepted     2009-06-16
_journal_name_full     'Acta Crystallographica, Section E'
_journal_year     2009
_journal_volume     65
_journal_issue      7
_journal_page_first     m807
_journal_page_last     m807
_journal_paper_category     QM
_journal_coeditor_code     AT2810
_publ_contact_author_name     'Chen, Ling'
_publ_contact_author_address
;
College of Chemical Engineering and Pharmacy
Jinhua College of Profession and Technology
Jinhua
Zhejiang 321017
People's Republic of China
;
_publ_contact_author_email     'chenling78@126.com'
_publ_contact_author_fax     '86-579-82282595'
_publ_contact_author_phone     '86-579-82282373'
_publ_section_title
;
Tetraaquabis(4,4'-bipyridine)zinc(II) bis(<i>trans</i>-4-hydroxycinnamate)
;
loop_
    _publ_author_name
    _publ_author_address
    'Chen, Ling'
;
College of Chemical Engineering and Pharmacy
Jinhua College of Profession and Technology
Jinhua
Zhejiang 321017
People's Republic of China
;
