# Supplementary material for: Tetra­aqua­bis(4,4′-bipyridine)zinc(II) bis­(trans-4-hydroxy­cinnamate)
Source: Acta Crystallogr Sect E Struct Rep Online. 2009 Jun 20;65(Pt 7):m807. doi: 10.1107/S1600536809023204 (PMC2969468; doi:10.1107/S1600536809023204)
Supplement: Supplementary file 2 [file e-65-0m807-Isup2.hkl]

# 
# h,k,l, Fc-squared, Fo-squared, sigma(Fo-squared) and status flag 
# 
data_I
_shelx_title ' a in P1                     New: P-1' 
_shelx_refln_list_code          4 
_shelx_F_calc_maximum      142.67 
_exptl_crystal_F_000       404.00 
_reflns_d_resolution_high  0.7665 
 
loop_ 
 _symmetry_equiv_pos_as_xyz 
 'x, y, z' 
 '-x, -y, -z' 
 
_cell_length_a     7.0884 
_cell_length_b     7.3966 
_cell_length_c    17.2518 
_cell_angle_alpha  86.972 
_cell_angle_beta   83.872 
_cell_angle_gamma  81.937 
 
_shelx_F_squared_multiplier     1.000 
 
loop_ 
 _refln_index_h 
 _refln_index_k 
 _refln_index_l 
 _refln_F_squared_calc 
 _refln_F_squared_meas 
 _refln_F_squared_sigma 
 _refln_observed_status 
   1   0   0       70.29       60.92      1.21 o 
   2   0   0      449.12      447.93      3.60 o 
   3   0   0      279.31      259.74      2.77 o 
   4   0   0     1053.90     1081.77     10.07 o 
   5   0   0      302.97      293.56      4.21 o 
   6   0   0       78.31       87.15      2.95 o 
   7   0   0       63.07       69.72      2.40 o 
   8   0   0       16.53       17.14      1.54 o 
   9   0   0       41.53       37.28      3.72 o 
  -8   1   0       19.64       24.84      1.81 o 
  -7   1   0        1.13        2.01      0.94 o 
  -6   1   0      487.82      464.02      7.20 o 
  -5   1   0       32.00       33.30      0.96 o 
  -4   1   0       50.86       86.21      1.36 o 
  -3   1   0     1348.77     1410.65     12.68 o 
  -2   1   0        2.85        2.54      0.29 o 
  -1   1   0       53.27       55.04      0.83 o 
   0   1   0     1342.47     1307.61     29.32 o 
   1   1   0      174.58      158.03      2.04 o 
   2   1   0      337.63      350.85      3.79 o 
   3   1   0       12.92        9.63      0.48 o 
   4   1   0     1058.45     1050.84     10.46 o 
   5   1   0      147.86      140.75      2.63 o 
   6   1   0     1609.31     1574.08     19.52 o 
   7   1   0      272.08      272.51      5.12 o 
   8   1   0       77.61       75.26      2.71 o 
   9   1   0       29.26       29.47      3.33 o 
  -8   2   0      201.41      209.34      9.14 o 
  -7   2   0      364.53      364.01      8.61 o 
  -6   2   0       78.18       72.68      2.21 o 
  -5   2   0      191.80      192.76      3.11 o 
  -4   2   0      223.98      208.19      2.54 o 
  -3   2   0     1381.40     1414.71     11.79 o 
  -2   2   0        7.30       16.00      0.49 o 
  -1   2   0      512.90      537.90      4.67 o 
   0   2   0     1528.42     1613.88     15.51 o 
   1   2   0      928.88      979.89     10.31 o 
   2   2   0      635.91      674.55      7.07 o 
   3   2   0        1.75        1.95      0.32 o 
   4   2   0      217.80      207.77      3.60 o 
   5   2   0      348.32      318.71      6.38 o 
   6   2   0        4.77        5.87      0.91 o 
   7   2   0       77.78       74.47      2.46 o 
   8   2   0       99.18       95.84      3.49 o 
   9   2   0       72.92       68.24      4.69 o 
  -7   3   0        1.53       -0.85      1.09 o 
  -6   3   0      258.38      252.00      4.06 o 
  -5   3   0      220.98      235.35      4.06 o 
  -4   3   0      401.15      402.54      5.31 o 
  -3   3   0      226.96      229.70      2.32 o 
  -2   3   0     3025.34     2988.38     22.77 o 
  -1   3   0     5230.64     5274.67     45.77 o 
   0   3   0     1012.83     1032.00      9.35 o 
   1   3   0      489.54      496.07      4.78 o 
   2   3   0       72.17       65.32      1.51 o 
   3   3   0     1114.23     1125.51     11.32 o 
   4   3   0        7.28        6.65      0.43 o 
   5   3   0       12.64       10.93      0.87 o 
   6   3   0        1.03       -0.18      0.93 o 
   7   3   0      305.25      295.65      5.52 o 
   8   3   0       49.50       48.66      2.28 o 
   9   3   0        0.49        0.10      1.80 o 
  -7   4   0      140.08      146.96      4.51 o 
  -6   4   0        7.54        6.83      1.25 o 
  -5   4   0       56.18       55.22      2.10 o 
  -4   4   0      204.24      200.84      3.36 o 
  -3   4   0      169.59      183.90      2.43 o 
  -2   4   0        5.59        9.69      0.62 o 
  -1   4   0      159.23      157.91      1.95 o 
   0   4   0      792.88      782.17      6.90 o 
   1   4   0      706.11      712.94      6.83 o 
   2   4   0      469.44      473.80      5.16 o 
   3   4   0       31.39       31.97      1.01 o 
   4   4   0     1348.45     1327.89     14.85 o 
   5   4   0      996.73     1017.55     16.84 o 
   6   4   0      237.00      231.28      5.71 o 
   7   4   0      305.38      297.52      7.07 o 
   8   4   0       42.59       48.02      4.70 o 
  -7   5   0       32.37       28.23      2.59 o 
  -6   5   0       27.38       27.69      1.91 o 
  -5   5   0      172.20      169.89      3.96 o 
  -4   5   0       73.63       73.25      2.45 o 
  -3   5   0       61.87       58.95      1.58 o 
  -2   5   0        9.69       12.76      0.73 o 
  -1   5   0      341.46      317.11      3.41 o 
   0   5   0      160.21      161.66      2.13 o 
   1   5   0      160.58      155.12      2.23 o 
   2   5   0        8.99       11.33      0.83 o 
   3   5   0      304.18      301.81      4.31 o 
   4   5   0      122.09      117.37      2.34 o 
   5   5   0       19.53       22.61      1.61 o 
   6   5   0       12.31        9.75      1.60 o 
   7   5   0      378.94      349.99      8.07 o 
   8   5   0      132.53      138.16      6.52 o 
  -6   6   0       57.78       55.70      3.33 o 
  -5   6   0       34.18       30.86      2.05 o 
  -4   6   0       77.63       81.02      3.46 o 
  -3   6   0      127.74      120.45      2.85 o 
  -2   6   0      211.88      204.11      2.90 o 
  -1   6   0      318.51      321.91      4.23 o 
   0   6   0       91.51       88.40      1.76 o 
   1   6   0      537.75      583.88      6.20 o 
   2   6   0       58.50       65.07      1.58 o 
   3   6   0       19.68       22.99      1.52 o 
   4   6   0       58.30       56.33      1.74 o 
   5   6   0      116.48      110.29      4.77 o 
   6   6   0        7.18        9.01      1.66 o 
   7   6   0      126.90      113.11      7.70 o 
  -5   7   0        7.74        8.91      2.18 o 
  -4   7   0      148.31      157.09      4.16 o 
  -3   7   0      114.09      110.64      3.39 o 
  -2   7   0      106.16      124.43      3.20 o 
  -1   7   0      199.78      202.59      3.65 o 
   0   7   0      344.69      344.71      4.64 o 
   1   7   0      236.29      229.37      3.49 o 
   2   7   0        9.23       12.16      1.07 o 
   3   7   0      341.73      362.07      8.09 o 
   4   7   0      424.01      414.65      6.38 o 
   5   7   0      179.35      192.64      5.06 o 
   6   7   0        3.02        2.02      2.55 o 
   7   7   0       69.04       60.64      4.44 o 
  -4   8   0        1.65        0.46      2.36 o 
  -3   8   0        3.08        5.51      2.10 o 
  -2   8   0      132.43      131.78      3.90 o 
  -1   8   0       49.76       48.62      2.38 o 
   0   8   0       91.34       85.63      3.88 o 
   1   8   0       19.15       18.97      1.48 o 
   2   8   0      116.05      114.66      3.43 o 
   3   8   0        0.71        0.82      1.03 o 
   4   8   0       40.33       43.18      2.38 o 
   5   8   0       48.00       53.09      5.97 o 
   6   8   0       52.90       48.71      3.38 o 
  -2   9   0        7.54        8.67      3.03 o 
  -1   9   0       75.75       78.74      4.17 o 
   0   9   0       37.56       37.31      2.31 o 
   1   9   0       23.24       22.89      2.42 o 
   2   9   0        2.19        2.00      1.73 o 
   3   9   0        6.31        6.51      1.46 o 
   4   9   0       69.06       70.44      8.27 o 
  -4  -9   1       13.91       14.36      2.18 o 
  -3  -9   1        2.19        3.85      2.69 o 
  -2  -9   1        4.11        4.16      1.86 o 
  -1  -9   1       14.27       16.91      2.36 o 
   0  -9   1        6.75       10.74      2.95 o 
   1  -9   1       35.20       38.26      2.44 o 
   2  -9   1       17.44       16.87      3.61 o 
  -5  -8   1       50.47       45.18      3.08 o 
  -4  -8   1      164.38      179.63      4.58 o 
  -3  -8   1       77.71       77.65      2.84 o 
  -2  -8   1       80.08       92.81      4.58 o 
  -1  -8   1       14.98       17.29      1.66 o 
   0  -8   1      133.45      127.52      6.00 o 
   1  -8   1       13.14       11.58      1.53 o 
   2  -8   1       37.07       38.60      2.32 o 
   3  -8   1       32.23       36.88      2.30 o 
   4  -8   1        0.33        0.74      2.48 o 
  -7  -7   1       16.22       15.98      2.87 o 
  -6  -7   1       32.16       30.63      2.73 o 
  -5  -7   1       66.22       62.88      2.09 o 
  -4  -7   1      127.73      129.42      3.42 o 
  -3  -7   1      228.76      223.12      3.90 o 
  -2  -7   1       25.38       26.90      1.20 o 
  -1  -7   1      145.58      139.16      2.63 o 
   0  -7   1      462.63      456.05      5.70 o 
   1  -7   1       75.83       76.87      2.18 o 
   2  -7   1      411.18      396.30      5.28 o 
   3  -7   1       50.75       44.95      2.30 o 
   4  -7   1       84.09       90.54      4.70 o 
   5  -7   1       13.37       15.48      1.82 o 
  -7  -6   1        5.49        9.28      2.36 o 
  -6  -6   1       68.83       70.36      3.29 o 
  -5  -6   1       14.54       16.44      2.32 o 
  -4  -6   1       88.45       90.28      2.21 o 
  -3  -6   1        1.82        2.13      0.61 o 
  -2  -6   1        2.65        1.78      0.51 o 
  -1  -6   1      136.62      137.51      2.24 o 
   0  -6   1      394.16      407.25      4.66 o 
   1  -6   1      231.83      233.54      3.12 o 
   2  -6   1      254.08      259.90      5.34 o 
   3  -6   1       91.97       90.12      2.77 o 
   4  -6   1       62.98       69.65      2.68 o 
   5  -6   1       28.27       30.46      2.02 o 
   6  -6   1       17.52       16.75      2.17 o 
  -8  -5   1       74.56       67.34      4.66 o 
  -7  -5   1       51.61       47.61      2.84 o 
  -6  -5   1      238.66      244.20      8.17 o 
  -5  -5   1      281.95      277.64      6.32 o 
  -4  -5   1     1228.82     1224.63     14.06 o 
  -3  -5   1       62.52       67.32      1.52 o 
  -2  -5   1       18.06       14.08      0.68 o 
  -1  -5   1      106.06      101.47      1.84 o 
   0  -5   1      379.08      415.62      4.20 o 
   1  -5   1       49.48       51.41      1.19 o 
   2  -5   1        4.07        5.88      0.60 o 
   3  -5   1        6.54        7.32      1.08 o 
   4  -5   1        0.77        0.95      0.89 o 
   5  -5   1       61.86       61.62      2.45 o 
   6  -5   1        6.85        7.33      1.37 o 
   7  -5   1       51.56       59.93      3.23 o 
  -8  -4   1       12.01       14.18      5.42 o 
  -7  -4   1      213.24      193.87      5.43 o 
  -6  -4   1      114.55      114.06      3.79 o 
  -5  -4   1      285.08      279.27      8.06 o 
  -4  -4   1      914.51      946.81     11.01 o 
  -3  -4   1       96.21      100.42      1.89 o 
  -2  -4   1      389.71      407.86      4.37 o 
  -1  -4   1      497.83      522.87      5.21 o 
   0  -4   1     2363.47     2407.68     19.66 o 
   1  -4   1      370.69      343.63      3.44 o 
   2  -4   1      871.13      856.37      7.53 o 
   3  -4   1       63.29       67.53      1.38 o 
   4  -4   1      176.27      180.03      3.69 o 
   5  -4   1       78.87       81.51      2.49 o 
   6  -4   1        0.75        1.49      0.95 o 
   7  -4   1       71.78       73.32      2.70 o 
  -8  -3   1        6.85        7.22      1.30 o 
  -7  -3   1      317.83      306.28      5.70 o 
  -6  -3   1        4.61        4.61      0.90 o 
  -5  -3   1       16.94       14.84      0.81 o 
  -4  -3   1      260.06      261.24      5.10 o 
  -3  -3   1      120.30      112.03      1.59 o 
  -2  -3   1      140.84      130.77      1.61 o 
  -1  -3   1      330.91      334.43      3.79 o 
   0  -3   1     1775.51     1801.11     18.64 o 
   1  -3   1      766.23      748.90      6.97 o 
   2  -3   1      322.53      312.71      2.87 o 
   3  -3   1      415.06      431.28      3.80 o 
   4  -3   1      504.85      512.90      6.40 o 
   5  -3   1      157.67      161.46      2.89 o 
   6  -3   1      216.44      212.69      4.21 o 
   7  -3   1       81.90       84.65      4.84 o 
  -9  -2   1       43.24       41.15      3.85 o 
  -8  -2   1      175.73      171.30      4.53 o 
  -7  -2   1      184.12      172.09      4.56 o 
  -6  -2   1      171.50      181.22      3.75 o 
  -5  -2   1     1177.70     1151.00     13.34 o 
  -4  -2   1      187.17      172.59      2.33 o 
  -3  -2   1      355.08      328.13      3.80 o 
  -2  -2   1      661.33      725.94      6.70 o 
  -1  -2   1       58.76       63.32      0.91 o 
   0  -2   1       73.13       65.06      2.60 o 
   1  -2   1     1165.96     1085.80     10.61 o 
   2  -2   1        5.28        3.48      0.23 o 
   3  -2   1      165.17      151.54      1.86 o 
   4  -2   1      797.56      813.98      7.76 o 
   5  -2   1      174.97      165.44      2.78 o 
   6  -2   1       26.91       33.20      1.53 o 
   7  -2   1      457.77      440.56     12.56 o 
   8  -2   1       62.23       72.79      3.50 o 
  -9  -1   1       63.82       62.49      4.49 o 
  -8  -1   1      148.37      149.96      3.87 o 
  -7  -1   1       60.74       63.94      2.28 o 
  -6  -1   1      413.70      407.87      5.74 o 
  -5  -1   1        1.35        3.05      0.77 o 
  -4  -1   1     1776.35     1694.27     18.51 o 
  -3  -1   1      172.67      164.83      1.89 o 
  -2  -1   1      541.96      573.94      4.92 o 
  -1  -1   1      545.08      575.65      6.36 o 
   0  -1   1      280.51      270.26      8.64 o 
   1  -1   1    20355.45    13819.01    405.72 o 
   2  -1   1        9.15        7.44      0.32 o 
   3  -1   1     1394.54     1468.17     13.14 o 
   4  -1   1        1.61        1.77      0.33 o 
   5  -1   1       61.45       65.30      1.78 o 
   6  -1   1        3.40        4.46      1.32 o 
   7  -1   1       28.12       26.17      1.64 o 
   8  -1   1       26.13       28.59      1.88 o 
  -9   0   1       26.53       22.51      3.08 o 
  -8   0   1       47.32       51.43      2.27 o 
  -7   0   1       73.89       72.71      3.74 o 
  -6   0   1       13.05       11.56      0.93 o 
  -5   0   1      693.88      695.49      7.91 o 
  -4   0   1      520.89      512.65      5.17 o 
  -3   0   1       33.33       21.54      0.61 o 
  -2   0   1     1010.32     1010.79      9.08 o 
  -1   0   1      393.57      390.10      4.99 o 
   1   0   1     1762.98     1672.67     21.48 o 
   2   0   1     2408.57     2424.68     28.18 o 
   3   0   1     2139.70     2210.03     24.24 o 
   4   0   1      124.56      106.05      1.60 o 
   5   0   1      320.87      325.13      4.53 o 
   6   0   1       86.50       90.45      2.58 o 
   7   0   1      664.28      645.71      9.64 o 
   8   0   1       36.35       36.98      2.07 o 
   9   0   1       75.30       89.44      5.25 o 
  -8   1   1       30.39       34.97      2.03 o 
  -7   1   1       95.94       96.82      3.40 o 
  -6   1   1      370.18      373.10      7.18 o 
  -5   1   1      312.05      317.45      3.62 o 
  -4   1   1      110.30      112.64      1.63 o 
  -3   1   1      291.07      373.69      4.16 o 
  -2   1   1      297.19      313.88      3.10 o 
  -1   1   1       76.37       72.05      1.06 o 
   0   1   1      652.30      602.69      8.07 o 
   1   1   1      511.36      527.00      7.86 o 
   2   1   1      344.06      360.22      3.53 o 
   3   1   1     3220.37     3222.05     30.93 o 
   4   1   1      202.88      169.59      2.44 o 
   5   1   1       23.80       19.82      1.42 o 
   6   1   1      528.03      497.06      7.65 o 
   7   1   1      119.60      122.74      3.14 o 
   8   1   1      143.13      137.70      3.63 o 
   9   1   1       17.53       20.39      2.93 o 
  -8   2   1      151.09      165.84      4.16 o 
  -7   2   1        3.39        3.60      1.11 o 
  -6   2   1       59.48       50.24      2.13 o 
  -5   2   1      251.73      253.95      3.80 o 
  -4   2   1      552.45      568.04      5.71 o 
  -3   2   1       43.85       30.70      0.64 o 
  -2   2   1       30.98       24.24      0.52 o 
  -1   2   1     4691.70     4524.03     36.37 o 
   0   2   1    19481.11    14978.63    312.90 o 
   1   2   1      117.81      149.33      2.98 o 
   2   2   1      859.95      873.86      8.67 o 
   3   2   1      315.26      301.06      3.41 o 
   4   2   1      288.40      282.01      3.95 o 
   5   2   1       43.77       43.73      1.38 o 
   6   2   1        1.56        0.76      0.70 o 
   7   2   1       15.58       16.04      1.39 o 
   8   2   1      106.45      101.29      3.13 o 
   9   2   1       32.58       32.33      3.41 o 
  -8   3   1       35.33       49.25      3.03 o 
  -7   3   1        8.78       15.89      2.02 o 
  -6   3   1      358.05      349.53      5.14 o 
  -5   3   1      175.87      171.13      3.10 o 
  -4   3   1      526.39      540.34      6.74 o 
  -3   3   1       29.47       22.18      0.62 o 
  -2   3   1     1210.42     1269.08     10.04 o 
  -1   3   1       76.45       66.35      1.04 o 
   0   3   1     2926.54     3069.26     26.59 o 
   1   3   1      408.24      406.93      5.28 o 
   2   3   1       48.20       56.86      1.58 o 
   3   3   1      886.50      849.52     15.88 o 
   4   3   1       87.56       87.42      1.92 o 
   5   3   1      681.61      655.79      9.23 o 
   6   3   1       97.09       98.43      3.13 o 
   7   3   1      262.09      257.03      5.69 o 
   8   3   1       57.46       49.43      2.26 o 
   9   3   1        1.39        0.20      1.77 o 
  -7   4   1       35.79       40.28      3.07 o 
  -6   4   1       86.63       86.73      2.78 o 
  -5   4   1       79.31       83.18      3.44 o 
  -4   4   1      222.83      221.26      3.61 o 
  -3   4   1      368.14      384.73      4.19 o 
  -2   4   1        1.99        3.01      0.38 o 
  -1   4   1      141.37      138.73      1.85 o 
   0   4   1      768.59      824.95      7.23 o 
   1   4   1      783.34      779.51      7.43 o 
   2   4   1      510.09      498.06      5.36 o 
   3   4   1        9.67        5.39      0.48 o 
   4   4   1      878.37      872.75     12.67 o 
   5   4   1       61.86       58.60      2.74 o 
   6   4   1       74.63       65.52      2.81 o 
   7   4   1      107.37      115.67      4.13 o 
   8   4   1      100.76       92.56      3.82 o 
  -7   5   1       18.94       15.23      3.29 o 
  -6   5   1       17.31       19.38      1.70 o 
  -5   5   1      172.69      172.34      4.00 o 
  -4   5   1      118.03      126.49      2.75 o 
  -3   5   1       19.81       17.55      0.85 o 
  -2   5   1      309.98      304.80      5.06 o 
  -1   5   1      497.82      488.26      4.79 o 
   0   5   1      154.84      144.88      2.13 o 
   1   5   1       83.87       78.37      1.49 o 
   2   5   1       38.21       45.29      1.36 o 
   3   5   1      306.82      305.10      4.33 o 
   4   5   1        2.30        2.80      0.85 o 
   5   5   1        6.82        6.15      1.08 o 
   6   5   1       48.34       47.35      2.62 o 
   7   5   1      134.13      144.60      9.07 o 
   8   5   1      257.11      251.91      9.23 o 
  -6   6   1       74.70       79.68      3.98 o 
  -5   6   1       53.03       58.72      3.95 o 
  -4   6   1       79.92       77.75      2.76 o 
  -3   6   1      168.99      177.08      2.98 o 
  -2   6   1       73.20       76.48      1.68 o 
  -1   6   1      167.73      171.75      2.79 o 
   0   6   1       15.78       14.38      0.82 o 
   1   6   1      382.59      397.50      4.56 o 
   2   6   1      102.91      105.14      2.30 o 
   3   6   1       57.63       58.71      1.69 o 
   4   6   1      198.87      213.80      4.51 o 
   5   6   1      235.59      233.52      5.01 o 
   6   6   1       54.88       49.30      2.42 o 
   7   6   1       74.27       75.21      3.53 o 
  -5   7   1       33.96       31.28      2.94 o 
  -4   7   1      135.54      128.64     12.65 o 
  -3   7   1       17.57       12.65      1.39 o 
  -2   7   1       28.34       28.68      1.45 o 
  -1   7   1      293.27      295.71      4.20 o 
   0   7   1      184.58      174.86      2.95 o 
   1   7   1      217.08      220.07      4.40 o 
   2   7   1       31.65       32.45      1.45 o 
   3   7   1      261.64      259.55      4.30 o 
   4   7   1        8.68       12.06      1.27 o 
   5   7   1       57.03       57.27      3.23 o 
   6   7   1        3.58        2.66      1.25 o 
   7   7   1      137.79      125.08      6.23 o 
  -4   8   1        7.89        8.16      2.87 o 
  -3   8   1       15.76       15.57      2.51 o 
  -2   8   1       22.19       22.25      2.54 o 
  -1   8   1       96.85       92.23      3.12 o 
   0   8   1       72.35       78.60      2.50 o 
   1   8   1       93.64       88.11      3.44 o 
   2   8   1       95.32       89.10      2.47 o 
   3   8   1        4.67        3.43      1.02 o 
   4   8   1       38.83       38.90      2.30 o 
   5   8   1       91.89       87.91      3.34 o 
   6   8   1       28.74       34.83      3.90 o 
  -2   9   1        3.51        1.28      2.33 o 
  -1   9   1      117.32      110.47      4.70 o 
   0   9   1       27.77       31.34      2.79 o 
   1   9   1       22.81       22.78      3.43 o 
   2   9   1       16.97       22.91      2.21 o 
   3   9   1       33.17       38.18      2.35 o 
   4   9   1      106.74       98.06     11.53 o 
  -4  -9   2       38.61       44.59      5.28 o 
  -3  -9   2       18.37       16.88      3.33 o 
  -2  -9   2        3.21        3.71      1.86 o 
  -1  -9   2        4.10        3.76      1.81 o 
   0  -9   2        6.16        6.98      2.15 o 
   1  -9   2       35.27       37.61      2.47 o 
  -5  -8   2       84.59       95.25      4.17 o 
  -4  -8   2      216.30      209.26      7.13 o 
  -3  -8   2        1.33        0.45      0.95 o 
  -2  -8   2       73.36       71.72      2.82 o 
  -1  -8   2       52.05       51.30      2.37 o 
   0  -8   2      121.84      121.23      3.58 o 
   1  -8   2       17.40       17.54      2.10 o 
   2  -8   2        0.91        1.06      1.27 o 
   3  -8   2      111.85      110.62      4.82 o 
  -6  -7   2        2.63        0.87      1.67 o 
  -5  -7   2      102.03      106.06      2.69 o 
  -4  -7   2       33.09       40.42      1.66 o 
  -3  -7   2      143.75      149.93      2.74 o 
  -2  -7   2       45.99       48.37      1.76 o 
  -1  -7   2       40.32       43.53      1.49 o 
   0  -7   2      158.75      163.73      3.50 o 
   1  -7   2       68.38       62.35      1.91 o 
   2  -7   2      375.21      381.44      8.35 o 
   3  -7   2      177.77      167.44      6.68 o 
   4  -7   2       39.42       46.04      2.38 o 
   5  -7   2       57.80       52.37      2.64 o 
  -7  -6   2       12.60       13.90      2.64 o 
  -6  -6   2        0.71        1.35      0.89 o 
  -5  -6   2       52.56       49.87      2.22 o 
  -4  -6   2      352.76      364.17      5.38 o 
  -3  -6   2      257.87      260.93      3.68 o 
  -2  -6   2       66.73       60.77      1.55 o 
  -1  -6   2      187.10      203.11      3.08 o 
   0  -6   2      278.73      264.58      4.54 o 
   1  -6   2      150.32      154.46      2.65 o 
   2  -6   2       14.68       16.00      0.98 o 
   3  -6   2      338.04      347.23      6.25 o 
   4  -6   2       52.22       57.72      2.97 o 
   5  -6   2       15.92       16.79      1.66 o 
   6  -6   2        5.67        7.75      1.53 o 
  -8  -5   2       13.47       17.90      2.93 o 
  -7  -5   2       15.34       16.42      2.01 o 
  -6  -5   2      285.84      280.03      5.09 o 
  -5  -5   2       17.63       15.75      1.26 o 
  -4  -5   2      290.72      286.96      3.84 o 
  -3  -5   2      398.51      387.39      4.72 o 
  -2  -5   2      266.98      274.12      3.21 o 
  -1  -5   2       53.47       52.46      1.33 o 
   0  -5   2      241.21      269.16      3.03 o 
   1  -5   2      136.83      136.55      2.07 o 
   2  -5   2      220.46      210.07      3.04 o 
   3  -5   2      723.68      737.19     10.54 o 
   4  -5   2       82.94       83.19      2.62 o 
   5  -5   2       30.14       30.25      1.80 o 
   6  -5   2        6.92        5.36      1.30 o 
   7  -5   2       31.21       28.61      3.79 o 
  -8  -4   2       72.14       77.33      4.72 o 
  -7  -4   2        0.91       -0.03      1.07 o 
  -6  -4   2      508.50      506.37     10.31 o 
  -5  -4   2       73.17       63.87      3.50 o 
  -4  -4   2      783.11      783.20      9.14 o 
  -3  -4   2      404.71      407.27      4.40 o 
  -2  -4   2       23.23       16.07      0.63 o 
  -1  -4   2      146.24      129.26      1.69 o 
   0  -4   2     3126.34     3299.05     26.63 o 
   1  -4   2      218.21      221.64      2.44 o 
   2  -4   2      228.68      235.93      3.02 o 
   3  -4   2      180.68      170.33      2.86 o 
   4  -4   2      202.29      205.62      4.01 o 
   5  -4   2       33.47       31.34      1.94 o 
   6  -4   2        3.18        3.31      1.07 o 
   7  -4   2       57.64       54.58      4.91 o 
  -8  -3   2        1.72        1.51      1.05 o 
  -7  -3   2        2.48        3.65      0.98 o 
  -6  -3   2      587.84      568.66      8.58 o 
  -5  -3   2      609.18      601.71     13.29 o 
  -4  -3   2      823.89      861.23     10.13 o 
  -3  -3   2       18.47       29.28      0.82 o 
  -2  -3   2      705.71      676.26      6.57 o 
  -1  -3   2      854.24      919.90      8.55 o 
   0  -3   2     1255.31     1276.70     11.25 o 
   1  -3   2       29.48       22.76      0.61 o 
   2  -3   2       47.83       35.04      1.22 o 
   3  -3   2      705.38      758.52      7.88 o 
   4  -3   2      132.92      127.86      2.35 o 
   5  -3   2       17.97       20.24      1.31 o 
   6  -3   2      188.82      188.71      5.51 o 
   7  -3   2      139.16      145.16      6.26 o 
  -9  -2   2        4.13        1.66      1.98 o 
  -8  -2   2      167.28      173.48      4.21 o 
  -7  -2   2       53.07       54.86      3.79 o 
  -6  -2   2       50.08       53.74      3.04 o 
  -5  -2   2      388.02      367.71      5.14 o 
  -4  -2   2      332.29      344.54      3.67 o 
  -3  -2   2     1605.69     1622.90     16.60 o 
  -2  -2   2      755.56      811.44      7.62 o 
  -1  -2   2      197.88      202.52      2.05 o 
   0  -2   2     2251.76     2206.35     27.43 o 
   1  -2   2     2199.21     2110.46     55.54 o 
   2  -2   2       45.78       44.78      0.73 o 
   3  -2   2       59.07       54.04      0.90 o 
   4  -2   2      635.69      668.88      9.94 o 
   5  -2   2      179.96      175.58      3.34 o 
   6  -2   2       45.54       44.81      1.74 o 
   7  -2   2       22.65       23.75      2.09 o 
   8  -2   2       51.41       54.09      6.88 o 
  -9  -1   2      146.99      151.41      6.92 o 
  -8  -1   2      142.23      144.75      6.11 o 
  -7  -1   2       24.41       24.63      1.59 o 
  -6  -1   2      403.75      377.70      6.14 o 
  -5  -1   2      181.73      166.29      2.89 o 
  -4  -1   2     1082.51     1097.65     11.06 o 
  -3  -1   2       54.62       72.92      1.19 o 
  -2  -1   2      412.93      449.17      3.67 o 
  -1  -1   2      400.33      427.58      5.00 o 
   0  -1   2      522.35      525.23      6.97 o 
   1  -1   2        2.27        1.99      0.27 o 
   2  -1   2      133.87      156.06      1.70 o 
   3  -1   2     2911.81     3141.37     30.25 o 
   4  -1   2      226.83      249.42      3.06 o 
   5  -1   2        3.40        2.18      0.61 o 
   6  -1   2       21.94       26.34      1.43 o 
   7  -1   2      339.30      334.01      5.96 o 
   8  -1   2      163.23      163.83      5.25 o 
  -8   0   2      154.21      154.49      3.92 o 
  -7   0   2      112.66      114.03      3.05 o 
  -6   0   2      225.26      236.31      3.95 o 
  -5   0   2      529.15      527.30      5.97 o 
  -4   0   2      865.81      847.76      8.72 o 
  -3   0   2     1028.45     1049.88      9.65 o 
  -2   0   2      222.23      226.55      2.18 o 
  -1   0   2      487.97      555.02      6.25 o 
   0   0   2      246.72      289.69      3.89 o 
   1   0   2     1601.32     1631.96     32.92 o 
   2   0   2      927.24      940.73     10.45 o 
   3   0   2      384.21      333.88      4.17 o 
   4   0   2     1847.03     1972.10     20.36 o 
   5   0   2      120.06      106.74      2.11 o 
   6   0   2       88.24       95.20      2.52 o 
   7   0   2      273.07      270.18      5.10 o 
   8   0   2       45.01       47.46      2.25 o 
  -8   1   2       47.83       47.76      2.29 o 
  -7   1   2        4.34        6.33      1.12 o 
  -6   1   2        8.86        7.26      0.86 o 
  -5   1   2      801.12      797.06      7.72 o 
  -4   1   2      346.69      333.23      3.37 o 
  -3   1   2       12.29        5.32      0.32 o 
  -2   1   2       40.89       42.80      0.75 o 
  -1   1   2     1656.88     1691.83     16.43 o 
   0   1   2     2355.91     2404.79     30.98 o 
   1   1   2    11972.02    10066.94    143.27 o 
   2   1   2      428.78      390.52      4.63 o 
   3   1   2     1071.55     1089.50      9.95 o 
   4   1   2     1789.66     1859.39     18.39 o 
   5   1   2        3.41        2.58      0.52 o 
   6   1   2       39.39       33.21      2.11 o 
   7   1   2      297.54      282.47      5.27 o 
   8   1   2       98.53       97.20      3.02 o 
   9   1   2        3.73        2.80      1.95 o 
  -8   2   2      115.81      124.65      3.63 o 
  -7   2   2        2.83        4.21      0.97 o 
  -6   2   2       60.44       71.03      2.02 o 
  -5   2   2      168.50      146.42      2.67 o 
  -4   2   2      134.95      128.00      1.87 o 
  -3   2   2       99.25       79.06      1.10 o 
  -2   2   2       19.38       28.10      0.61 o 
  -1   2   2     1720.52     1774.75     14.55 o 
   0   2   2     6376.21     6095.07     63.31 o 
   1   2   2    15695.23    13173.39    269.83 o 
   2   2   2      223.27      207.86      2.85 o 
   3   2   2      207.01      216.00      3.18 o 
   4   2   2       34.59       28.43      1.06 o 
   5   2   2       53.55       50.50      1.69 o 
   6   2   2      745.39      734.85     10.39 o 
   7   2   2      133.17      135.16      3.37 o 
   8   2   2      110.49      112.01      5.04 o 
   9   2   2       12.39       16.72      2.72 o 
  -7   3   2      112.10      120.24      3.28 o 
  -6   3   2       49.45       54.37      1.86 o 
  -5   3   2      681.49      672.00      8.31 o 
  -4   3   2      836.73      839.32      9.82 o 
  -3   3   2       94.86      127.50      1.59 o 
  -2   3   2      901.12      918.45      7.47 o 
  -1   3   2      324.96      322.92      2.97 o 
   0   3   2     1299.85     1282.03     11.46 o 
   1   3   2      559.27      592.88      5.83 o 
   2   3   2      171.14      155.19      3.60 o 
   3   3   2     1667.77     1629.59     20.25 o 
   4   3   2        1.55        2.94      0.54 o 
   5   3   2      235.78      207.59      3.89 o 
   6   3   2       34.58       33.82      1.63 o 
   7   3   2      219.96      201.15      4.31 o 
   8   3   2      104.08      105.08      3.20 o 
   9   3   2        1.27       -1.49      1.70 o 
  -7   4   2        0.53       -1.28      2.26 o 
  -6   4   2      104.63      104.70      2.74 o 
  -5   4   2      118.39      117.78      2.62 o 
  -4   4   2      199.40      201.53      3.41 o 
  -3   4   2       58.24       55.47      1.24 o 
  -2   4   2      625.82      627.59      5.85 o 
  -1   4   2     3029.35     3039.61     23.35 o 
   0   4   2      925.19      952.26      8.88 o 
   1   4   2      207.16      237.19      2.78 o 
   2   4   2      931.68      946.53     11.78 o 
   3   4   2      359.95      382.03      7.18 o 
   4   4   2      276.25      273.69      4.84 o 
   5   4   2       86.32       83.17      2.51 o 
   6   4   2      101.36       97.14      2.74 o 
   7   4   2       58.31       49.62      2.15 o 
   8   4   2       57.42       56.37      2.44 o 
  -6   5   2        0.51        0.66      1.55 o 
  -5   5   2      151.89      144.60      3.67 o 
  -4   5   2      109.47      115.01      2.60 o 
  -3   5   2       13.31       11.33      0.76 o 
  -2   5   2       14.15       15.36      0.90 o 
  -1   5   2       26.57       29.46      0.90 o 
   0   5   2      675.72      702.59      6.98 o 
   1   5   2        2.91        4.67      0.52 o 
   2   5   2       31.34       28.61      1.11 o 
   3   5   2      208.49      198.67      5.02 o 
   4   5   2      487.09      486.08      7.66 o 
   5   5   2      308.50      305.54      5.71 o 
   6   5   2      102.71      112.63      4.26 o 
   7   5   2       54.72       43.19      3.77 o 
   8   5   2      215.32      194.70      7.79 o 
  -6   6   2      117.44      119.89      4.81 o 
  -5   6   2      120.03      118.80      6.56 o 
  -4   6   2       91.32       92.03      3.89 o 
  -3   6   2      109.15      112.59      2.11 o 
  -2   6   2        2.22        2.17      0.65 o 
  -1   6   2      296.91      293.36      3.96 o 
   0   6   2        7.89       10.95      0.76 o 
   1   6   2       51.40       44.57      1.25 o 
   2   6   2      101.44      102.25      2.98 o 
   3   6   2      116.66      114.81      2.75 o 
   4   6   2       29.46       37.12      1.87 o 
   5   6   2        5.42        2.37      1.40 o 
   6   6   2       59.51       65.65      2.75 o 
   7   6   2       24.00       21.00      3.64 o 
  -5   7   2       52.27       58.88      4.21 o 
  -4   7   2      145.36      146.88      5.35 o 
  -3   7   2      105.55       90.35      2.85 o 
  -2   7   2       57.69       50.80      1.84 o 
  -1   7   2      146.12      146.14      2.71 o 
   0   7   2      281.53      269.66      4.31 o 
   1   7   2      104.10      102.38      2.54 o 
   2   7   2      179.47      181.20      2.94 o 
   3   7   2       57.43       52.36      2.36 o 
   4   7   2        2.24        1.81      1.06 o 
   5   7   2       28.55       30.10      2.22 o 
   6   7   2       25.94       32.98      2.95 o 
   7   7   2       21.33       30.13      3.46 o 
  -3   8   2        3.20        2.52      2.40 o 
  -2   8   2        8.76        8.60      2.17 o 
  -1   8   2       41.74       41.63      2.86 o 
   0   8   2       99.24      105.56      3.05 o 
   1   8   2       24.88       24.71      1.56 o 
   2   8   2      151.01      150.68      3.73 o 
   3   8   2      209.44      214.59      8.17 o 
   4   8   2       87.96       97.45      3.65 o 
   5   8   2       67.13       56.23      3.37 o 
   6   8   2       73.07       73.11      3.90 o 
  -2   9   2       22.48       19.64      3.59 o 
  -1   9   2       47.85       46.95      8.11 o 
   0   9   2       28.08       32.11      2.76 o 
   1   9   2        8.10        7.34      1.63 o 
   2   9   2       57.83       65.64      5.69 o 
   3   9   2        2.74        3.30      1.36 o 
   4   9   2        7.30       12.18      2.54 o 
  -3  -9   3       52.52       49.69      4.44 o 
  -2  -9   3        0.43       -2.16      2.87 o 
  -1  -9   3       35.76       32.82      3.39 o 
   0  -9   3        8.72        8.85      2.35 o 
   1  -9   3       28.46       28.25      2.94 o 
  -5  -8   3       41.78       44.97      3.82 o 
  -4  -8   3      346.67      360.77      5.89 o 
  -3  -8   3        5.37        5.22      1.62 o 
  -2  -8   3       58.24       56.57      3.18 o 
  -1  -8   3       23.62       24.73      2.41 o 
   0  -8   3       58.25       59.42      2.62 o 
   1  -8   3        5.21        6.76      1.06 o 
   2  -8   3        0.99        1.05      1.51 o 
   3  -8   3      120.26      119.60      5.61 o 
  -6  -7   3       42.52       55.26      4.16 o 
  -5  -7   3       84.43       85.71      3.58 o 
  -4  -7   3       69.83       65.88      2.05 o 
  -3  -7   3      161.66      167.56      2.94 o 
  -2  -7   3      107.19      109.91      2.25 o 
  -1  -7   3       17.74       19.09      1.21 o 
   0  -7   3      164.51      155.71      3.11 o 
   1  -7   3       50.56       52.67      1.66 o 
   2  -7   3      141.15      146.62      3.37 o 
   3  -7   3       43.35       36.19      2.14 o 
   4  -7   3       96.17       93.64      3.17 o 
   5  -7   3       26.82       33.17      3.58 o 
  -7  -6   3        1.50        4.43      1.97 o 
  -6  -6   3        1.65        1.13      0.88 o 
  -5  -6   3       91.00       97.34      2.66 o 
  -4  -6   3       91.41       88.86      2.03 o 
  -3  -6   3       59.64       59.38      1.95 o 
  -2  -6   3       36.46       41.86      1.31 o 
  -1  -6   3      449.06      443.28      5.38 o 
   0  -6   3      125.84      115.20      2.23 o 
   1  -6   3      204.14      205.56      3.17 o 
   2  -6   3        5.30        8.51      0.82 o 
   3  -6   3      349.03      328.49      7.85 o 
   4  -6   3      365.87      361.18      6.92 o 
   5  -6   3        4.66        5.60      1.38 o 
   6  -6   3       31.67       43.77      2.94 o 
  -8  -5   3       56.82       48.90      4.23 o 
  -7  -5   3       16.20       15.50      1.98 o 
  -6  -5   3       37.42       34.40      3.60 o 
  -5  -5   3      256.31      265.49      6.49 o 
  -4  -5   3       82.15       82.40      2.28 o 
  -3  -5   3       35.89       35.97      1.27 o 
  -2  -5   3      160.52      152.12      2.15 o 
  -1  -5   3       45.78       44.91      1.13 o 
   0  -5   3       16.68       23.92      1.02 o 
   1  -5   3      405.36      441.60      4.72 o 
   2  -5   3       49.53       53.59      1.79 o 
   3  -5   3      847.66      846.79     13.97 o 
   4  -5   3       16.20       15.21      1.41 o 
   5  -5   3       61.68       57.63      2.35 o 
   6  -5   3       30.13       31.44      1.96 o 
   7  -5   3        4.16        3.74      2.57 o 
  -8  -4   3      280.02      281.71      9.79 o 
  -7  -4   3        5.57        3.74      1.36 o 
  -6  -4   3        3.80        3.46      1.18 o 
  -5  -4   3      608.51      602.64      8.71 o 
  -4  -4   3     1174.73     1127.82     12.75 o 
  -3  -4   3      863.02      881.38      8.50 o 
  -2  -4   3       36.57       36.26      0.79 o 
  -1  -4   3      358.64      348.34      3.49 o 
   0  -4   3     1221.90     1232.77     10.44 o 
   1  -4   3      340.98      360.72      3.35 o 
   2  -4   3       28.28       24.05      0.77 o 
   3  -4   3      390.76      375.50      5.94 o 
   4  -4   3      115.16      116.39      3.08 o 
   5  -4   3        7.40        8.90      1.17 o 
   6  -4   3        5.68        5.99      1.90 o 
   7  -4   3       28.13       31.11      3.59 o 
  -8  -3   3        1.26        0.98      1.30 o 
  -7  -3   3        2.82        3.64      1.42 o 
  -6  -3   3       49.95       44.53      3.42 o 
  -5  -3   3      256.31      249.78      5.59 o 
  -4  -3   3      409.50      404.42      4.76 o 
  -3  -3   3     1797.34     1848.10     18.15 o 
  -2  -3   3     1118.57     1167.55     10.64 o 
  -1  -3   3      627.74      660.16      6.09 o 
   0  -3   3     1008.05     1020.71      8.58 o 
   1  -3   3      821.81      795.43      6.42 o 
   2  -3   3     1632.89     1697.46     17.05 o 
   3  -3   3     1141.17     1129.26     12.45 o 
   4  -3   3       39.66       33.89      1.45 o 
   5  -3   3        1.74        0.17      0.71 o 
   6  -3   3      148.30      138.03      4.12 o 
   7  -3   3       63.84       61.97      4.10 o 
  -8  -2   3      191.35      202.01      4.60 o 
  -7  -2   3        4.06        6.40      1.06 o 
  -6  -2   3      214.78      209.83      4.13 o 
  -5  -2   3      105.64      103.09      1.97 o 
  -4  -2   3       99.87       91.41      1.70 o 
  -3  -2   3     1001.73      988.64     13.64 o 
  -2  -2   3      780.27      986.46      9.15 o 
  -1  -2   3      193.88      206.43      2.29 o 
   0  -2   3      447.53      435.13      4.60 o 
   1  -2   3      647.37      715.23      8.07 o 
   2  -2   3       82.91       72.74      1.62 o 
   3  -2   3      656.04      615.71      5.83 o 
   4  -2   3      714.86      781.66      8.89 o 
   5  -2   3       47.56       45.69      1.57 o 
   6  -2   3       97.65      105.19      3.36 o 
   7  -2   3       35.01       37.34      3.28 o 
   8  -2   3      164.68      157.56     15.06 o 
  -8  -1   3       96.12       98.36      3.10 o 
  -7  -1   3        0.88        0.62      0.95 o 
  -6  -1   3     1103.04     1070.07     13.11 o 
  -5  -1   3     1008.60     1040.95     10.80 o 
  -4  -1   3      571.35      549.05      6.02 o 
  -3  -1   3       26.59       33.95      0.83 o 
  -2  -1   3      871.02      906.26      8.31 o 
  -1  -1   3     3187.24     3134.21     33.84 o 
   0  -1   3      243.88      279.52      3.93 o 
   1  -1   3      555.94      569.20      6.62 o 
   2  -1   3      336.04      333.81      4.05 o 
   3  -1   3     1312.27     1377.90     13.58 o 
   4  -1   3       45.37       38.86      1.03 o 
   5  -1   3        3.56        5.50      0.94 o 
   6  -1   3       28.54       35.08      1.84 o 
   7  -1   3      315.56      317.56     12.09 o 
   8  -1   3      102.82      111.36      6.53 o 
  -8   0   3       79.73       77.55      2.77 o 
  -7   0   3      111.98      114.46      3.09 o 
  -6   0   3      174.84      165.10      3.01 o 
  -5   0   3      302.54      306.52      3.94 o 
  -4   0   3     2453.04     2537.45     24.35 o 
  -3   0   3     1107.58     1210.10     10.15 o 
  -2   0   3      798.18      824.67      6.97 o 
  -1   0   3     1367.12     1318.18     14.02 o 
   0   0   3     3043.38     2899.65     37.13 o 
   1   0   3     2748.70     2610.61     33.28 o 
   2   0   3       89.59      115.03      2.31 o 
   3   0   3      494.14      473.89      4.95 o 
   4   0   3      658.85      688.73      7.32 o 
   5   0   3      300.96      325.20      3.66 o 
   6   0   3       55.40       46.28      1.76 o 
   7   0   3       14.36       10.13      1.80 o 
   8   0   3      109.33       99.48      3.06 o 
  -8   1   3       35.65       38.24      2.13 o 
  -7   1   3       17.50       20.91      1.33 o 
  -6   1   3       27.69       26.90      1.30 o 
  -5   1   3      793.95      811.98      8.70 o 
  -4   1   3       20.80       27.38      0.82 o 
  -3   1   3        4.81        3.11      0.27 o 
  -2   1   3       58.56       66.31      0.95 o 
  -1   1   3      562.21      592.76      6.03 o 
   0   1   3     2939.05     2783.01     36.23 o 
   1   1   3     3715.53     3941.52     42.32 o 
   2   1   3     6689.70     6407.20    107.16 o 
   3   1   3     2046.32     2170.16     20.65 o 
   4   1   3     2339.80     2526.96     24.66 o 
   5   1   3        9.04        8.60      0.84 o 
   6   1   3       99.84       95.01      3.23 o 
   7   1   3      561.53      546.62      8.46 o 
   8   1   3      158.86      144.22      3.71 o 
   9   1   3        6.57        6.02      2.13 o 
  -8   2   3       79.99       82.08      4.99 o 
  -7   2   3       42.03       41.40      2.00 o 
  -6   2   3      251.02      262.19      4.20 o 
  -5   2   3       54.64       52.80      1.42 o 
  -4   2   3      449.79      466.76      5.37 o 
  -3   2   3      702.75      719.53      6.00 o 
  -2   2   3      408.32      505.32      4.29 o 
  -1   2   3      281.24      258.81      2.52 o 
   0   2   3     2027.51     2252.26     21.87 o 
   1   2   3     1233.45     1321.17     16.72 o 
   2   2   3      285.67      296.98      4.26 o 
   3   2   3      205.54      171.40      2.33 o 
   4   2   3      885.08      894.29     10.16 o 
   5   2   3        6.91        9.54      0.89 o 
   6   2   3      422.87      400.61      6.43 o 
   7   2   3       30.35       33.33      1.77 o 
   8   2   3      240.31      234.67      4.99 o 
   9   2   3       17.55       19.98      2.79 o 
  -8   3   3       30.70       24.92      3.34 o 
  -7   3   3       34.96       34.74      2.42 o 
  -6   3   3        0.81        1.13      0.68 o 
  -5   3   3      960.55      939.67     11.09 o 
  -4   3   3      807.30      817.13      7.90 o 
  -3   3   3      113.98      109.27      1.85 o 
  -2   3   3       34.12       25.27      0.91 o 
  -1   3   3     1660.20     1774.51     13.79 o 
   0   3   3     2975.01     3056.86     24.87 o 
   1   3   3     1160.53     1115.85     15.32 o 
   2   3   3      241.58      220.93      4.65 o 
   3   3   3      775.19      775.67      7.88 o 
   4   3   3      535.71      557.46      6.88 o 
   5   3   3        1.78        1.21      0.56 o 
   6   3   3      358.67      320.91      6.58 o 
   7   3   3      224.25      217.24      4.53 o 
   8   3   3       31.16       29.57      1.90 o 
   9   3   3        2.62        0.75      1.80 o 
  -7   4   3        3.02        9.72      2.87 o 
  -6   4   3       26.58       30.26      1.90 o 
  -5   4   3       55.97       52.30      1.79 o 
  -4   4   3       89.26       92.84      2.18 o 
  -3   4   3       95.78      102.50      1.65 o 
  -2   4   3      310.93      290.98      3.12 o 
  -1   4   3      650.64      692.04      6.24 o 
   0   4   3       16.16       10.07      0.56 o 
   1   4   3     3614.81     3611.40     31.40 o 
   2   4   3     1888.05     1955.30     31.00 o 
   3   4   3      202.00      213.10      3.82 o 
   4   4   3      262.96      255.32      6.06 o 
   5   4   3      256.19      253.92      4.70 o 
   6   4   3      379.47      373.18      6.30 o 
   7   4   3       91.25       92.14      2.88 o 
   8   4   3       13.74       14.07      1.58 o 
  -6   5   3       11.23        7.00      2.32 o 
  -5   5   3      293.09      289.81      5.67 o 
  -4   5   3      103.31       95.75      2.58 o 
  -3   5   3       16.89       18.59      1.00 o 
  -2   5   3       12.86       13.68      0.71 o 
  -1   5   3      129.39      138.70      2.10 o 
   0   5   3      205.62      198.51      2.61 o 
   1   5   3       27.07       30.42      1.12 o 
   2   5   3      193.36      193.98      2.83 o 
   3   5   3       88.76       86.95      3.13 o 
   4   5   3      369.46      339.91      5.89 o 
   5   5   3       37.40       34.98      2.13 o 
   6   5   3       55.30       52.93      2.39 o 
   7   5   3      113.02      116.89      4.14 o 
   8   5   3      109.24      120.31      6.00 o 
  -6   6   3       79.79       80.20      4.13 o 
  -5   6   3      137.11      143.05     10.20 o 
  -4   6   3       70.07       71.89      2.79 o 
  -3   6   3       62.74       64.88      1.83 o 
  -2   6   3      327.66      321.16      4.28 o 
  -1   6   3      457.78      469.61      5.23 o 
   0   6   3       11.41       11.22      0.77 o 
   1   6   3       28.08       31.96      1.54 o 
   2   6   3      129.19      131.74      4.81 o 
   3   6   3      300.00      314.29     16.58 o 
   4   6   3       42.33       48.14      2.83 o 
   5   6   3       28.22       31.58      1.90 o 
   6   6   3       30.02       28.93      1.98 o 
   7   6   3       25.43       23.31      2.31 o 
  -5   7   3       40.94       45.67      3.36 o 
  -4   7   3      128.37      126.97      4.91 o 
  -3   7   3      136.75      133.00      4.63 o 
  -2   7   3       35.06       43.01      1.75 o 
  -1   7   3       83.66       85.11      2.38 o 
   0   7   3      322.08      322.31      4.39 o 
   1   7   3       62.97       64.36      1.73 o 
   2   7   3      131.74      130.29      2.74 o 
   3   7   3      124.45      135.64      4.22 o 
   4   7   3      286.34      299.65      5.89 o 
   5   7   3       41.17       43.05      2.88 o 
   6   7   3       18.09       13.78      1.71 o 
   7   7   3       24.83       26.67      3.31 o 
  -3   8   3        3.12        1.80      1.92 o 
  -2   8   3       47.76       47.82      3.22 o 
  -1   8   3        0.89       -1.15      1.15 o 
   0   8   3       70.67       74.94      2.92 o 
   1   8   3        0.80        0.15      1.13 o 
   2   8   3      112.00      115.34      3.19 o 
   3   8   3      274.51      266.34      5.33 o 
   4   8   3       20.44       24.02      2.26 o 
   5   8   3        4.28        6.70      1.45 o 
   6   8   3       77.73       84.62      4.15 o 
  -1   9   3        1.38        1.54      1.89 o 
   0   9   3       51.30       47.29      4.94 o 
   1   9   3        2.98        2.87      1.77 o 
   2   9   3       67.19       63.03      5.52 o 
   3   9   3        2.33        3.78      2.74 o 
   4   9   3       17.06       15.71      1.97 o 
  -3  -9   4      160.54      158.73      7.52 o 
  -2  -9   4        3.43        5.07      3.31 o 
  -1  -9   4       90.71       92.64      6.38 o 
   0  -9   4        0.38       -1.15      1.58 o 
   1  -9   4        7.52        6.99      2.22 o 
  -5  -8   4       39.81       35.72      3.52 o 
  -4  -8   4      218.19      229.80      6.23 o 
  -3  -8   4       38.23       36.40      2.78 o 
  -2  -8   4       31.73       34.49      2.75 o 
  -1  -8   4       15.20       17.04      2.22 o 
   0  -8   4       26.86       26.07      1.99 o 
   1  -8   4        8.71        9.34      1.55 o 
   2  -8   4        1.32        2.62      1.28 o 
   3  -8   4       78.90       78.39      4.02 o 
  -6  -7   4       45.88       46.02      3.89 o 
  -5  -7   4       74.71       74.93      3.38 o 
  -4  -7   4       80.22       91.13      4.20 o 
  -3  -7   4      174.96      168.62      2.98 o 
  -2  -7   4      145.77      143.10      3.43 o 
  -1  -7   4      230.57      222.09      4.31 o 
   0  -7   4      189.68      179.49      3.40 o 
   1  -7   4       26.55       28.11      1.79 o 
   2  -7   4       97.60       91.16      5.53 o 
   3  -7   4       54.87       62.50      2.67 o 
   4  -7   4       49.22       49.12      3.61 o 
   5  -7   4        4.17        4.22      1.93 o 
  -7  -6   4        2.35        3.79      2.02 o 
  -6  -6   4       21.79       22.68      2.69 o 
  -5  -6   4      111.53      104.47      3.35 o 
  -4  -6   4       96.60       98.85      2.35 o 
  -3  -6   4      131.49      133.39      2.87 o 
  -2  -6   4        1.63        1.27      0.55 o 
  -1  -6   4      194.81      193.01      3.00 o 
   0  -6   4       98.85       99.84      2.08 o 
   1  -6   4       32.64       35.40      1.92 o 
   2  -6   4       48.46       53.19      2.18 o 
   3  -6   4      114.79      118.73      4.10 o 
   4  -6   4      456.90      450.05      7.59 o 
   5  -6   4       23.69       26.13      1.92 o 
   6  -6   4      101.78       96.39      4.01 o 
  -8  -5   4      133.08      131.08      6.44 o 
  -7  -5   4       30.09       37.51      2.67 o 
  -6  -5   4      176.94      166.85      4.98 o 
  -5  -5   4       45.43       45.21      1.77 o 
  -4  -5   4      108.05      102.05      2.70 o 
  -3  -5   4        6.01        6.30      0.67 o 
  -2  -5   4      100.59      100.52      1.89 o 
  -1  -5   4       64.41       67.48      1.27 o 
   0  -5   4        1.26        2.35      0.48 o 
   1  -5   4      113.38      118.74      2.35 o 
   2  -5   4        1.40        1.49      0.54 o 
   3  -5   4      364.31      341.08      5.82 o 
   4  -5   4      324.75      336.94      5.88 o 
   5  -5   4        3.89        6.44      1.19 o 
   6  -5   4       43.77       44.63      2.15 o 
   7  -5   4       17.06       19.59      3.56 o 
  -8  -4   4      100.20       96.54      5.46 o 
  -7  -4   4       16.08       11.37      1.79 o 
  -6  -4   4       24.31       24.08      2.02 o 
  -5  -4   4      225.76      211.93      4.17 o 
  -4  -4   4      299.81      293.19      4.68 o 
  -3  -4   4      544.32      543.75      6.28 o 
  -2  -4   4     2309.73     2380.16     18.20 o 
  -1  -4   4      356.64      347.86      3.24 o 
   0  -4   4      424.02      436.53      4.17 o 
   1  -4   4      283.71      289.98      2.98 o 
   2  -4   4      154.40      156.81      5.52 o 
   3  -4   4      142.32      138.60      3.04 o 
   4  -4   4      547.08      538.19      8.05 o 
   5  -4   4        1.09        1.94      1.09 o 
   6  -4   4        0.73        0.58      1.19 o 
   7  -4   4       29.53       28.28      2.44 o 
  -8  -3   4        5.58        3.04      1.45 o 
  -7  -3   4        5.73        5.87      1.36 o 
  -6  -3   4        8.07       12.03      2.75 o 
  -5  -3   4     1220.12     1180.74     15.56 o 
  -4  -3   4       34.22       31.20      1.23 o 
  -3  -3   4       13.45       13.14      0.71 o 
  -2  -3   4     1177.24     1139.31     10.45 o 
  -1  -3   4     1237.25     1224.77      9.07 o 
   0  -3   4       95.72       71.55      0.90 o 
   1  -3   4      758.13      813.05      8.38 o 
   2  -3   4      768.77      792.42     10.46 o 
   3  -3   4     1201.35     1191.70     15.30 o 
   4  -3   4     1434.89     1377.82     17.65 o 
   5  -3   4        3.95        4.31      1.11 o 
   6  -3   4       57.75       56.98      2.67 o 
   7  -3   4       31.53       29.18      2.27 o 
  -8  -2   4      125.29      127.81      3.58 o 
  -7  -2   4       22.75       22.47      2.44 o 
  -6  -2   4      292.76      270.11      4.19 o 
  -5  -2   4     1339.16     1289.59     14.40 o 
  -4  -2   4      127.70      115.64      2.34 o 
  -3  -2   4      190.05      176.11      2.34 o 
  -2  -2   4      154.01      197.74      2.38 o 
  -1  -2   4      787.17      820.36      8.83 o 
   0  -2   4       84.31       69.11      1.03 o 
   1  -2   4     1220.39     1295.70     12.86 o 
   2  -2   4      183.23      165.13      2.92 o 
   3  -2   4      503.62      510.08      7.29 o 
   4  -2   4      274.44      272.60      4.29 o 
   5  -2   4       41.83       37.95      1.92 o 
   6  -2   4       74.74       71.52      3.49 o 
   7  -2   4       36.77       39.95      3.41 o 
   8  -2   4      141.34      135.45      6.13 o 
  -8  -1   4      172.01      172.04      4.18 o 
  -7  -1   4        2.11        2.22      0.91 o 
  -6  -1   4       24.75       23.63      1.23 o 
  -5  -1   4     1258.64     1241.76     12.72 o 
  -4  -1   4     1787.76     1757.21     17.19 o 
  -3  -1   4     2330.91     2397.29     20.88 o 
  -2  -1   4       91.38      100.43      1.56 o 
  -1  -1   4     1676.28     1682.86     16.44 o 
   0  -1   4      580.54      561.44     13.01 o 
   1  -1   4       95.52       90.80      1.10 o 
   2  -1   4      191.78      179.54      2.66 o 
   3  -1   4       34.34       32.45      0.79 o 
   4  -1   4       31.75       37.37      0.99 o 
   5  -1   4        8.61        8.66      0.80 o 
   6  -1   4        5.17        5.28      0.83 o 
   7  -1   4      126.14      115.65      5.38 o 
   8  -1   4        8.16       13.65      1.96 o 
  -8   0   4       49.63       50.63      2.34 o 
  -7   0   4      150.35      158.89      3.17 o 
  -6   0   4      198.86      198.75      3.43 o 
  -5   0   4       61.99       62.27      1.54 o 
  -4   0   4     1241.75     1233.78     11.21 o 
  -3   0   4       99.02       84.00      1.42 o 
  -2   0   4     2157.40     2116.88     17.21 o 
  -1   0   4      420.03      391.20      5.50 o 
   0   0   4      375.85      387.24      4.53 o 
   1   0   4     1057.26     1060.69     13.78 o 
   2   0   4     2625.57     2562.72     27.20 o 
   3   0   4     2019.18     2166.64     20.63 o 
   4   0   4      280.97      311.63      3.63 o 
   5   0   4      199.47      217.72      3.30 o 
   6   0   4      129.73      134.77      3.06 o 
   7   0   4       63.54       65.47      2.28 o 
   8   0   4       49.86       47.06      2.97 o 
  -8   1   4       25.27       25.42      1.87 o 
  -7   1   4       58.61       58.74      1.98 o 
  -6   1   4        3.00        1.98      0.77 o 
  -5   1   4      735.72      747.80      8.15 o 
  -4   1   4        2.02        2.51      0.33 o 
  -3   1   4      205.34      195.80      2.00 o 
  -2   1   4      206.57      210.21      1.90 o 
  -1   1   4     1685.32     1690.93     16.28 o 
   0   1   4      323.28      338.05      4.14 o 
   1   1   4     2380.95     2468.64     23.60 o 
   2   1   4     1945.45     1979.14     21.04 o 
   3   1   4      493.19      441.14      4.00 o 
   4   1   4     1154.54     1174.28     13.64 o 
   5   1   4      230.78      246.86      4.00 o 
   6   1   4      105.88      108.62      5.00 o 
   7   1   4      324.77      323.83      6.83 o 
   8   1   4      125.83      122.66      3.40 o 
  -8   2   4       49.60       52.98      2.97 o 
  -7   2   4      121.57      120.19      3.23 o 
  -6   2   4      236.21      234.60      5.07 o 
  -5   2   4      166.08      176.87      2.53 o 
  -4   2   4      789.39      815.16      6.76 o 
  -3   2   4      257.17      266.92      2.79 o 
  -2   2   4      109.39      107.91      1.32 o 
  -1   2   4     1106.16     1104.18      9.29 o 
   0   2   4      509.05      548.29      5.24 o 
   1   2   4      623.90      622.82      6.56 o 
   2   2   4       89.32       98.86      2.33 o 
   3   2   4      616.14      616.57      5.90 o 
   4   2   4      147.54      134.02      2.69 o 
   5   2   4      151.08      164.67      3.24 o 
   6   2   4      104.15      106.88      2.71 o 
   7   2   4        2.81        1.87      0.86 o 
   8   2   4      220.13      215.65      9.13 o 
   9   2   4       10.19       14.15      2.57 o 
  -7   3   4       29.96       33.77      3.50 o 
  -6   3   4       21.19       22.18      2.28 o 
  -5   3   4      188.71      199.11      3.45 o 
  -4   3   4      494.78      501.45      6.14 o 
  -3   3   4      187.09      193.01      2.30 o 
  -2   3   4       80.88       75.38      1.18 o 
  -1   3   4      614.88      633.66      5.71 o 
   0   3   4     1738.05     1679.76     15.16 o 
   1   3   4      312.25      338.38      4.41 o 
   2   3   4     3700.08     4014.02     42.65 o 
   3   3   4     1465.40     1555.58     16.68 o 
   4   3   4      233.01      245.22      3.98 o 
   5   3   4      128.45      126.84      3.51 o 
   6   3   4       25.33       25.90      1.47 o 
   7   3   4       57.63       54.69      2.44 o 
   8   3   4       24.86       23.96      1.92 o 
   9   3   4       12.74       12.52      2.61 o 
  -7   4   4       17.52       15.56      2.19 o 
  -6   4   4       48.27       59.60      2.50 o 
  -5   4   4       27.96       32.91      2.21 o 
  -4   4   4      293.67      284.89      3.52 o 
  -3   4   4      131.94      136.51      1.95 o 
  -2   4   4      246.17      222.15      2.60 o 
  -1   4   4      111.89       97.65      1.48 o 
   0   4   4      879.68      842.59      7.97 o 
   1   4   4       53.83       50.90      1.14 o 
   2   4   4     2237.54     2198.96     29.88 o 
   3   4   4      912.14      929.68     13.38 o 
   4   4   4      301.12      311.11      5.31 o 
   5   4   4      117.75      118.26      2.57 o 
   6   4   4       92.17       92.80      2.44 o 
   7   4   4      219.11      220.28      4.64 o 
   8   4   4       57.33       59.09      3.02 o 
  -6   5   4        4.84        8.52      1.54 o 
  -5   5   4      118.65      110.16      3.30 o 
  -4   5   4       98.62       96.41      2.66 o 
  -3   5   4      125.92      118.42      2.34 o 
  -2   5   4       67.41       69.98      1.48 o 
  -1   5   4      335.83      358.10      4.08 o 
   0   5   4      256.42      255.32      3.12 o 
   1   5   4       40.99       31.66      1.05 o 
   2   5   4      301.50      315.67      4.04 o 
   3   5   4      151.61      146.96      4.15 o 
   4   5   4      550.32      546.08      8.65 o 
   5   5   4       29.66       29.87      1.70 o 
   6   5   4       57.89       57.99      2.41 o 
   7   5   4       53.52       58.86      3.01 o 
   8   5   4       37.50       33.10      3.38 o 
  -6   6   4       22.97       26.39      3.97 o 
  -5   6   4       89.63       99.04      9.70 o 
  -4   6   4       56.72       58.89      2.24 o 
  -3   6   4       60.16       63.54      1.98 o 
  -2   6   4      195.17      193.60      3.51 o 
  -1   6   4      135.46      142.22      2.32 o 
   0   6   4      174.01      191.09      2.74 o 
   1   6   4      242.54      245.41      3.39 o 
   2   6   4       80.17       95.05      3.60 o 
   3   6   4      257.02      250.23      8.39 o 
   4   6   4        3.94        5.70      1.14 o 
   5   6   4      102.87       95.62      4.85 o 
   6   6   4        4.51        2.97      1.14 o 
   7   6   4       28.29       25.20      4.63 o 
  -5   7   4       39.07       46.34      4.77 o 
  -4   7   4      107.20       99.14      4.53 o 
  -3   7   4      112.03      119.09      2.94 o 
  -2   7   4       24.67       29.56      1.56 o 
  -1   7   4      193.60      193.73      3.66 o 
   0   7   4       54.63       55.63      1.87 o 
   1   7   4      135.53      138.14      2.53 o 
   2   7   4       66.95       74.12      2.05 o 
   3   7   4      112.77      112.36      4.15 o 
   4   7   4      152.84      166.93      4.46 o 
   5   7   4       13.52       18.35      2.07 o 
   6   7   4       35.42       37.36      2.33 o 
   7   7   4       59.60       67.23      3.84 o 
  -3   8   4        0.38        0.83      1.88 o 
  -2   8   4      200.76      194.83      4.92 o 
  -1   8   4        4.65        5.94      1.45 o 
   0   8   4       59.21       55.17      2.51 o 
   1   8   4       14.52       14.67      2.03 o 
   2   8   4       53.59       53.03      2.67 o 
   3   8   4      213.10      204.79      4.51 o 
   4   8   4        2.10        4.30      1.26 o 
   5   8   4       15.89       17.41      2.69 o 
   6   8   4       13.90       17.33      6.94 o 
  -1   9   4        2.73        2.10      1.87 o 
   0   9   4       11.36        8.80      1.71 o 
   1   9   4        8.37        9.20      2.57 o 
   2   9   4       21.76       25.20      4.02 o 
   3   9   4       23.84       21.11      3.89 o 
   4   9   4       66.79       69.17      3.85 o 
  -2  -9   5       11.15       11.74      3.66 o 
  -1  -9   5       68.32       65.10      5.51 o 
   0  -9   5        1.60        2.25      2.61 o 
   1  -9   5        1.29        2.10      2.54 o 
  -5  -8   5       46.09       46.85      3.87 o 
  -4  -8   5       33.54       39.79      4.21 o 
  -3  -8   5      103.62       99.90      4.27 o 
  -2  -8   5       52.06       48.21      3.11 o 
  -1  -8   5       60.69       56.88      3.29 o 
   0  -8   5      114.44      112.76      4.06 o 
   1  -8   5       10.08       10.55      2.14 o 
   2  -8   5        4.27        4.28      1.45 o 
   3  -8   5       24.10       27.86      2.98 o 
  -6  -7   5       16.73       16.03      2.77 o 
  -5  -7   5      190.61      201.09      6.41 o 
  -4  -7   5      132.25      135.73      6.13 o 
  -3  -7   5      214.12      232.32      4.18 o 
  -2  -7   5      249.82      250.16      4.90 o 
  -1  -7   5      177.60      168.58      3.28 o 
   0  -7   5      125.71      119.97      2.71 o 
   1  -7   5        7.09        8.75      1.42 o 
   2  -7   5       41.56       42.68      2.23 o 
   3  -7   5      106.04      112.35      3.41 o 
   4  -7   5       25.90       25.39      2.14 o 
   5  -7   5        3.66        1.95      2.43 o 
  -7  -6   5       24.72       26.56      3.33 o 
  -6  -6   5        2.53        2.05      1.37 o 
  -5  -6   5      172.08      170.50      4.05 o 
  -4  -6   5        8.45        8.05      0.93 o 
  -3  -6   5      334.51      325.89      5.38 o 
  -2  -6   5       14.43       14.68      1.06 o 
  -1  -6   5       84.19       82.67      2.06 o 
   0  -6   5       55.97       58.63      1.59 o 
   1  -6   5       79.04       75.86      1.82 o 
   2  -6   5      200.65      196.95      5.37 o 
   3  -6   5       13.91       11.88      1.47 o 
   4  -6   5      213.39      218.88      4.99 o 
   5  -6   5       59.10       61.24      2.78 o 
   6  -6   5       61.62       72.08      6.65 o 
  -7  -5   5       22.43       19.28      2.18 o 
  -6  -5   5       78.35       74.34      3.29 o 
  -5  -5   5       73.90       84.23      2.69 o 
  -4  -5   5      109.70      106.43      2.81 o 
  -3  -5   5        7.00        5.25      0.71 o 
  -2  -5   5      251.06      244.80      6.55 o 
  -1  -5   5      791.97      829.71      8.38 o 
   0  -5   5        1.94        1.48      0.50 o 
   1  -5   5       27.22       29.95      1.35 o 
   2  -5   5        1.02        0.68      0.81 o 
   3  -5   5      249.85      259.00      5.95 o 
   4  -5   5       25.41       20.63      1.89 o 
   5  -5   5       27.76       29.57      1.83 o 
   6  -5   5       34.14       40.20      6.34 o 
   7  -5   5       66.33       75.56      5.43 o 
  -8  -4   5       97.44      106.52      5.79 o 
  -7  -4   5      126.93      127.86      4.42 o 
  -6  -4   5      162.76      151.64      7.29 o 
  -5  -4   5      283.74      252.29      7.49 o 
  -4  -4   5      462.26      455.63      7.09 o 
  -3  -4   5      309.63      311.71      4.00 o 
  -2  -4   5      459.52      464.89      4.46 o 
  -1  -4   5      258.10      253.96      2.55 o 
   0  -4   5      440.31      429.51      3.80 o 
   1  -4   5       78.20      103.01      2.54 o 
   2  -4   5      361.80      372.75      5.83 o 
   3  -4   5       56.09       62.47      2.06 o 
   4  -4   5      314.47      311.15      5.33 o 
   5  -4   5      280.35      266.06      8.15 o 
   6  -4   5       27.54       26.35      2.20 o 
   7  -4   5       81.94       92.32      5.70 o 
  -8  -3   5       44.79       52.64      3.13 o 
  -7  -3   5       36.97       37.50      2.49 o 
  -6  -3   5       32.11       30.45      1.66 o 
  -5  -3   5       12.71       14.93      1.27 o 
  -4  -3   5      303.89      303.37      4.52 o 
  -3  -3   5       13.11       19.27      0.87 o 
  -2  -3   5      361.37      372.35      4.40 o 
  -1  -3   5      898.60      913.01      7.92 o 
   0  -3   5     1369.96     1398.18     10.88 o 
   1  -3   5        3.77        1.94      0.44 o 
   2  -3   5     1190.48     1239.61     15.75 o 
   3  -3   5      583.35      591.73      8.27 o 
   4  -3   5     1939.11     1920.84     24.01 o 
   5  -3   5        2.96        3.29      1.52 o 
   6  -3   5       42.81       40.85      2.40 o 
   7  -3   5       87.65       92.71      3.68 o 
  -8  -2   5        5.59        1.99      1.11 o 
  -7  -2   5       85.60       82.14      5.74 o 
  -6  -2   5        2.26        2.53      0.78 o 
  -5  -2   5        5.22        6.76      0.97 o 
  -4  -2   5      111.45      118.86      2.37 o 
  -3  -2   5      672.69      657.84      6.41 o 
  -2  -2   5     4275.71     4522.95     39.80 o 
  -1  -2   5       66.81       63.86      1.09 o 
   0  -2   5       17.03       28.94      0.68 o 
   1  -2   5      300.24      289.75      3.01 o 
   2  -2   5      617.48      625.81      8.27 o 
   3  -2   5      173.49      179.20      3.95 o 
   4  -2   5      371.53      321.99      6.33 o 
   5  -2   5       17.16       19.02      1.52 o 
   6  -2   5      140.36      140.30      4.05 o 
   7  -2   5       43.02       43.83      3.54 o 
  -8  -1   5       86.08       84.40      2.90 o 
  -7  -1   5       39.75       37.92      1.87 o 
  -6  -1   5       62.98       58.82      2.35 o 
  -5  -1   5     1095.97     1068.32     12.16 o 
  -4  -1   5      338.33      330.38      4.07 o 
  -3  -1   5       55.41       60.41      1.47 o 
  -2  -1   5     1233.21     1311.90     14.25 o 
  -1  -1   5     2023.08     1913.78     21.23 o 
   0  -1   5       97.65       94.71      2.10 o 
   1  -1   5        1.91        2.34      0.30 o 
   2  -1   5       71.97       73.07      1.29 o 
   3  -1   5     1359.40     1369.61     12.34 o 
   4  -1   5      894.42      937.02     11.98 o 
   5  -1   5       30.30       26.58      1.22 o 
   6  -1   5       13.69        8.09      1.23 o 
   7  -1   5       90.19       86.58      3.46 o 
   8  -1   5       17.78       16.59      2.14 o 
  -8   0   5        1.03       -0.19      0.98 o 
  -7   0   5       39.83       39.08      1.76 o 
  -6   0   5        2.05        1.86      0.90 o 
  -5   0   5      696.34      688.20      7.61 o 
  -4   0   5      610.55      613.17      5.19 o 
  -3   0   5       56.39       69.58      1.10 o 
  -2   0   5     3909.45     4011.18     32.27 o 
  -1   0   5     2810.76     2699.65     26.13 o 
   0   0   5     2116.24     2153.81     23.60 o 
   1   0   5      919.57      899.72      9.03 o 
   2   0   5     1777.05     1707.47     18.40 o 
   3   0   5     1464.63     1548.91     13.87 o 
   4   0   5       13.48        6.42      0.47 o 
   5   0   5      152.88      165.67      3.07 o 
   6   0   5       47.13       48.58      1.81 o 
   7   0   5      111.15      106.78      3.81 o 
   8   0   5       12.40       13.56      1.90 o 
  -8   1   5       16.94       21.20      3.03 o 
  -7   1   5       27.26       30.33      1.86 o 
  -6   1   5       41.67       40.48      1.55 o 
  -5   1   5     1013.57      985.03     10.37 o 
  -4   1   5      846.20      852.96      7.43 o 
  -3   1   5      827.10      869.94      8.35 o 
  -2   1   5        3.87        5.02      0.37 o 
  -1   1   5      897.61      887.48      8.01 o 
   0   1   5     3932.49     3906.01     58.06 o 
   1   1   5      373.28      409.31      4.32 o 
   2   1   5      352.14      313.08      3.91 o 
   3   1   5       16.00       32.16      0.69 o 
   4   1   5      916.08      931.31      7.99 o 
   5   1   5      309.95      309.13      4.49 o 
   6   1   5      147.42      150.27      4.86 o 
   7   1   5      109.64      112.97      3.04 o 
   8   1   5       43.01       47.87      3.25 o 
  -8   2   5       57.48       64.82      3.40 o 
  -7   2   5       87.62       89.97      3.61 o 
  -6   2   5      168.13      165.63      3.67 o 
  -5   2   5      166.83      163.06      2.44 o 
  -4   2   5       73.01       69.55      1.32 o 
  -3   2   5      133.27      146.86      1.71 o 
  -2   2   5      269.52      254.99      2.49 o 
  -1   2   5      320.34      322.04      3.35 o 
   0   2   5      225.35      238.51      3.07 o 
   1   2   5        1.80        3.29      0.37 o 
   2   2   5      644.92      599.17      7.04 o 
   3   2   5     1210.80     1421.49     16.09 o 
   4   2   5       34.01       39.15      0.93 o 
   5   2   5      110.55      114.04      2.32 o 
   6   2   5      276.82      278.54      4.94 o 
   7   2   5      133.85      120.80      3.16 o 
   8   2   5        3.09        7.93      2.63 o 
   9   2   5        7.87        5.00      1.97 o 
  -7   3   5       33.52       31.20      2.49 o 
  -6   3   5      139.43      138.84      6.84 o 
  -5   3   5       44.54       47.00      2.79 o 
  -4   3   5      480.72      499.18      4.92 o 
  -3   3   5      508.17      493.42      4.76 o 
  -2   3   5      856.27      894.51      7.81 o 
  -1   3   5      738.46      689.35      7.76 o 
   0   3   5       87.88       82.07      1.33 o 
   1   3   5      254.87      244.06      3.43 o 
   2   3   5        7.43       15.26      1.09 o 
   3   3   5     1046.37     1088.93     11.07 o 
   4   3   5       27.24       25.26      0.92 o 
   5   3   5      326.88      330.36      4.78 o 
   6   3   5       60.04       62.69      3.65 o 
   7   3   5       20.49       18.57      1.55 o 
   8   3   5       69.16       73.97      2.74 o 
   9   3   5       65.78       75.80      4.75 o 
  -7   4   5       21.92       17.07      2.32 o 
  -6   4   5       61.51       64.58      2.65 o 
  -5   4   5      141.61      154.25      3.80 o 
  -4   4   5      179.53      181.40      2.95 o 
  -3   4   5       52.85       54.68      1.54 o 
  -2   4   5     1075.63     1095.78      9.56 o 
  -1   4   5       47.00       43.74      1.04 o 
   0   4   5      520.84      577.47      5.72 o 
   1   4   5      518.93      606.70      8.53 o 
   2   4   5     1038.36     1040.18     12.15 o 
   3   4   5     1674.23     1672.21     18.84 o 
   4   4   5      132.61      124.56      4.89 o 
   5   4   5      400.82      386.04      5.51 o 
   6   4   5        3.86        4.48      0.87 o 
   7   4   5      210.31      211.43      5.42 o 
   8   4   5       15.52       12.88      1.99 o 
  -6   5   5       39.37       40.24      2.36 o 
  -5   5   5        7.25        6.71      1.36 o 
  -4   5   5       57.88       57.15      1.71 o 
  -3   5   5       92.33       97.61      2.15 o 
  -2   5   5       13.05       15.83      0.94 o 
  -1   5   5       88.29       83.85      2.25 o 
   0   5   5       72.39       68.78      1.47 o 
   1   5   5       90.53      100.20      3.08 o 
   2   5   5      930.28      922.42     11.20 o 
   3   5   5      358.33      358.52      5.92 o 
   4   5   5      249.88      258.07      4.90 o 
   5   5   5       48.07       50.79      2.14 o 
   6   5   5      304.04      293.23     10.19 o 
   7   5   5        3.25        3.48      2.92 o 
   8   5   5       28.99       29.59      3.26 o 
  -5   6   5       82.30       90.20      3.39 o 
  -4   6   5       87.85       84.73      2.72 o 
  -3   6   5       59.23       62.23      2.01 o 
  -2   6   5      129.90      136.76      3.31 o 
  -1   6   5       45.41       43.52      1.60 o 
   0   6   5      243.53      240.67      5.31 o 
   1   6   5       43.35       40.03      1.65 o 
   2   6   5      136.99      130.91      3.19 o 
   3   6   5      409.09      418.42     12.50 o 
   4   6   5        9.65       11.87      1.48 o 
   5   6   5       34.05       36.33      2.00 o 
   6   6   5       10.97       11.78      1.53 o 
   7   6   5      109.00      109.60      3.63 o 
  -4   7   5       81.61       86.89      3.42 o 
  -3   7   5       92.50       88.98      4.66 o 
  -2   7   5       54.49       55.06      2.21 o 
  -1   7   5      199.23      192.62      3.66 o 
   0   7   5       39.06       38.43      1.59 o 
   1   7   5      170.79      165.18      3.70 o 
   2   7   5      132.32      139.05      2.87 o 
   3   7   5      168.70      175.72      5.25 o 
   4   7   5       57.75       68.31      2.68 o 
   5   7   5        4.73        5.35      1.27 o 
   6   7   5       46.40       49.74      2.58 o 
   7   7   5       13.83       16.48      2.40 o 
  -3   8   5        6.35        4.96      2.04 o 
  -2   8   5       91.76       97.70      5.65 o 
  -1   8   5       41.26       46.15      3.23 o 
   0   8   5      132.11      124.04      3.57 o 
   1   8   5       38.96       36.85      3.91 o 
   2   8   5       43.57       43.17      2.09 o 
   3   8   5      108.76      107.60      6.62 o 
   4   8   5       79.98       81.93      3.81 o 
   5   8   5       46.95       45.38      2.53 o 
   6   8   5        1.11        2.45      1.67 o 
  -1   9   5       23.27       22.18      2.14 o 
   0   9   5        5.31        5.71      1.62 o 
   1   9   5       11.25       14.13      2.22 o 
   2   9   5        8.69        8.74      3.16 o 
   3   9   5       33.24       30.47      4.57 o 
   4   9   5       23.27       22.89      3.84 o 
  -2  -9   6       65.60       54.72      5.28 o 
  -1  -9   6       22.89       25.39      4.26 o 
   0  -9   6       20.13       18.16      4.26 o 
  -4  -8   6       45.28       38.84      4.31 o 
  -3  -8   6       60.77       62.35      3.53 o 
  -2  -8   6      157.12      142.41      7.28 o 
  -1  -8   6       65.35       67.18      5.26 o 
   0  -8   6       92.33       94.29      3.33 o 
   1  -8   6       21.26       25.23      2.00 o 
   2  -8   6        0.78        2.20      1.37 o 
   3  -8   6        0.48        1.05      1.75 o 
  -6  -7   6       10.51       12.56      2.69 o 
  -5  -7   6      186.32      182.51      6.86 o 
  -4  -7   6       69.17       65.21      2.61 o 
  -3  -7   6        2.16       -0.02      1.51 o 
  -2  -7   6      710.94      694.79     10.40 o 
  -1  -7   6       66.93       64.10      2.44 o 
   0  -7   6      174.32      174.72      3.83 o 
   1  -7   6        0.64        1.95      1.09 o 
   2  -7   6       59.29       59.40      2.58 o 
   3  -7   6      166.31      165.36      4.24 o 
   4  -7   6       36.47       33.60      2.18 o 
  -7  -6   6       13.60       15.82      2.93 o 
  -6  -6   6        0.68        1.98      1.43 o 
  -5  -6   6       81.25       84.57      2.95 o 
  -4  -6   6       26.75       28.49      1.75 o 
  -3  -6   6      272.24      281.72      7.73 o 
  -2  -6   6       78.12       75.46      2.33 o 
  -1  -6   6      326.73      316.81      4.86 o 
   0  -6   6      149.10      151.25      3.14 o 
   1  -6   6       77.29       80.79      2.61 o 
   2  -6   6      234.93      247.16      4.91 o 
   3  -6   6        2.47        3.09      1.11 o 
   4  -6   6      183.94      188.51      4.53 o 
   5  -6   6        6.44        6.91      1.41 o 
   6  -6   6       24.59       21.36      3.87 o 
  -7  -5   6        5.97        6.82      1.97 o 
  -6  -5   6       79.28       83.53      2.89 o 
  -5  -5   6      422.39      407.17     11.05 o 
  -4  -5   6      411.02      402.65      6.72 o 
  -3  -5   6        1.13        1.91      0.83 o 
  -2  -5   6      270.80      267.88      5.08 o 
  -1  -5   6      368.26      367.27      4.63 o 
   0  -5   6       28.39       25.30      1.40 o 
   1  -5   6        5.75        5.39      0.86 o 
   2  -5   6       48.34       40.51      1.78 o 
   3  -5   6      182.68      178.47      3.84 o 
   4  -5   6       10.17       10.74      1.28 o 
   5  -5   6       44.86       43.84      2.07 o 
   6  -5   6       27.96       26.87      2.43 o 
  -8  -4   6      134.19      144.03      6.75 o 
  -7  -4   6      121.73      118.77      6.50 o 
  -6  -4   6      135.76      131.67      3.40 o 
  -5  -4   6      306.75      316.99      5.65 o 
  -4  -4   6      271.77      285.05      5.08 o 
  -3  -4   6      115.36      106.83      2.70 o 
  -2  -4   6      408.29      396.06      4.80 o 
  -1  -4   6       89.18       92.82      1.56 o 
   0  -4   6      205.27      203.13      2.38 o 
   1  -4   6      231.36      224.87      4.17 o 
   2  -4   6      328.39      295.69      4.95 o 
   3  -4   6       67.35       64.30      2.07 o 
   4  -4   6        5.64        6.21      0.98 o 
   5  -4   6      480.76      444.88      9.00 o 
   6  -4   6       18.88       18.68      1.98 o 
   7  -4   6       62.03       58.00      4.67 o 
  -8  -3   6       43.87       48.85      4.13 o 
  -7  -3   6       60.45       51.10      3.02 o 
  -6  -3   6        5.02        2.44      0.99 o 
  -5  -3   6      156.36      154.31      3.49 o 
  -4  -3   6      163.42      164.48      3.45 o 
  -3  -3   6       43.12       44.33      1.26 o 
  -2  -3   6      551.15      559.91      5.57 o 
  -1  -3   6     2209.82     2221.55     20.84 o 
   0  -3   6     1061.34     1088.10      9.28 o 
   1  -3   6        1.62        5.58      0.50 o 
   2  -3   6      731.42      709.47     11.66 o 
   3  -3   6      249.35      235.00      4.02 o 
   4  -3   6      175.07      155.59      4.12 o 
   5  -3   6      343.95      321.37      6.87 o 
   6  -3   6       30.63       29.02      2.14 o 
   7  -3   6      156.22      168.28      5.21 o 
  -8  -2   6       30.76       30.39      2.50 o 
  -7  -2   6      217.23      222.62      4.68 o 
  -6  -2   6      191.31      170.80      3.81 o 
  -5  -2   6       41.46       37.01      1.68 o 
  -4  -2   6       76.92       68.24      1.81 o 
  -3  -2   6       33.11       29.74      0.99 o 
  -2  -2   6       66.93       47.85      1.17 o 
  -1  -2   6     1926.46     2039.71     15.71 o 
   0  -2   6      157.10      202.61      2.32 o 
   1  -2   6      609.60      710.86      6.72 o 
   2  -2   6      912.66      945.70     10.54 o 
   3  -2   6      560.30      563.02      9.59 o 
   4  -2   6      186.22      179.53      4.24 o 
   5  -2   6      648.20      633.78     11.20 o 
   6  -2   6      298.51      291.99      6.49 o 
   7  -2   6       46.50       52.87      3.85 o 
  -8  -1   6      228.62      247.34      5.25 o 
  -7  -1   6       51.39       47.49      1.82 o 
  -6  -1   6      150.84      155.43      3.02 o 
  -5  -1   6       59.95       55.45      1.67 o 
  -4  -1   6     1138.19     1104.24     10.24 o 
  -3  -1   6       24.46       18.24      0.79 o 
  -2  -1   6        5.24        3.86      0.40 o 
  -1  -1   6     2431.81     2524.86     27.87 o 
   0  -1   6     2081.22     2135.85     20.41 o 
   1  -1   6       93.37      101.06      1.31 o 
   2  -1   6      501.30      533.35      6.32 o 
   3  -1   6      721.46      769.32      7.19 o 
   4  -1   6      449.22      464.62      5.73 o 
   5  -1   6      116.29      110.45      3.18 o 
   6  -1   6        1.07        2.06      1.19 o 
   7  -1   6       45.62       45.79      3.56 o 
   8  -1   6        6.55        8.92      1.76 o 
  -8   0   6        2.56        3.12      1.80 o 
  -7   0   6       19.08       23.77      1.43 o 
  -6   0   6      319.74      315.28      6.59 o 
  -5   0   6      108.81      107.81      2.34 o 
  -4   0   6     1445.56     1460.48     12.29 o 
  -3   0   6      613.81      645.48      5.36 o 
  -2   0   6     6162.77     6226.04     53.33 o 
  -1   0   6      980.48      919.49      8.44 o 
   0   0   6      554.79      537.79      5.06 o 
   1   0   6      283.25      247.19      2.90 o 
   2   0   6     1425.38     1470.72     16.01 o 
   3   0   6      824.53      830.65      7.15 o 
   4   0   6        4.33        1.16      0.31 o 
   5   0   6       74.69       82.55      1.78 o 
   6   0   6      162.01      158.06      3.38 o 
   7   0   6      119.71      120.84      4.11 o 
   8   0   6        0.71        1.00      1.91 o 
  -8   1   6        2.61        1.89      1.62 o 
  -7   1   6       92.49       95.48      6.94 o 
  -6   1   6       19.72       24.74      1.31 o 
  -5   1   6       92.67       97.66      2.19 o 
  -4   1   6      176.09      175.58      2.36 o 
  -3   1   6      207.40      200.89      2.23 o 
  -2   1   6      974.31      976.34      8.20 o 
  -1   1   6       97.55       73.62      1.43 o 
   0   1   6      260.74      269.81      3.16 o 
   1   1   6       47.66       52.03      1.26 o 
   2   1   6     1270.66     1225.91     15.64 o 
   3   1   6     1784.00     1842.78     16.14 o 
   4   1   6      753.66      824.85      7.75 o 
   5   1   6      208.08      205.20      2.85 o 
   6   1   6      175.02      170.20      4.48 o 
   7   1   6       69.57       69.31      2.36 o 
   8   1   6       42.24       44.60      2.89 o 
  -8   2   6        4.76        4.37      1.82 o 
  -7   2   6        2.19        1.52      1.39 o 
  -6   2   6      134.55      129.00      4.77 o 
  -5   2   6      407.80      407.08      5.58 o 
  -4   2   6       14.61       16.49      0.65 o 
  -3   2   6       90.75       91.89      1.30 o 
  -2   2   6      557.07      560.39      4.70 o 
  -1   2   6     3043.61     3070.37     27.07 o 
   0   2   6      102.08       89.41      2.33 o 
   1   2   6       78.83       95.88      1.31 o 
   2   2   6      228.63      243.92      2.96 o 
   3   2   6      524.52      483.09      5.37 o 
   4   2   6       15.69       14.19      0.86 o 
   5   2   6        1.73        1.68      0.57 o 
   6   2   6      182.66      185.36      3.78 o 
   7   2   6      153.92      144.31      3.49 o 
   8   2   6       13.82       15.65      1.54 o 
  -7   3   6       27.44       32.65      2.68 o 
  -6   3   6      258.49      253.19      6.38 o 
  -5   3   6      160.92      158.56      3.71 o 
  -4   3   6      845.45      853.82      8.55 o 
  -3   3   6      338.27      362.23      3.75 o 
  -2   3   6      499.19      494.81      4.69 o 
  -1   3   6      890.04      915.58      8.97 o 
   0   3   6      251.42      245.54      2.98 o 
   1   3   6      409.02      425.80      5.40 o 
   2   3   6      883.06     1021.44     12.87 o 
   3   3   6      384.84      365.35      4.39 o 
   4   3   6       58.45       61.10      1.31 o 
   5   3   6      208.63      209.09      3.49 o 
   6   3   6      245.31      240.00      4.06 o 
   7   3   6        5.55        5.82      1.06 o 
   8   3   6       41.10       41.19      2.18 o 
  -7   4   6       10.01       11.30      3.64 o 
  -6   4   6       54.98       59.66      3.25 o 
  -5   4   6      246.72      242.53      5.03 o 
  -4   4   6        3.10        4.97      0.77 o 
  -3   4   6       82.86       82.01      1.74 o 
  -2   4   6      628.04      599.17      6.86 o 
  -1   4   6      203.08      209.30      3.28 o 
   0   4   6      713.22      736.12      9.91 o 
   1   4   6       47.32       42.76      1.52 o 
   2   4   6      304.16      324.29      4.66 o 
   3   4   6     1293.07     1358.16     16.43 o 
   4   4   6      219.89      218.29      3.52 o 
   5   4   6      237.14      239.79      3.95 o 
   6   4   6       89.77       94.84      3.53 o 
   7   4   6      213.44      205.40      4.45 o 
   8   4   6       34.01       35.58      2.84 o 
  -6   5   6       49.05       48.53      2.97 o 
  -5   5   6        1.09        0.98      1.17 o 
  -4   5   6       13.60       14.22      1.08 o 
  -3   5   6      188.31      186.76      3.43 o 
  -2   5   6      274.49      279.05      3.95 o 
  -1   5   6       69.59       63.04      1.62 o 
   0   5   6       11.00       13.42      0.73 o 
   1   5   6      398.71      387.66      6.57 o 
   2   5   6        8.32       10.29      1.03 o 
   3   5   6      295.04      285.27      5.05 o 
   4   5   6      171.96      170.86      8.34 o 
   5   5   6       80.61       83.75      2.69 o 
   6   5   6      295.23      299.36     11.19 o 
   7   5   6       23.02       27.92      2.03 o 
   8   5   6       52.50       56.61      4.11 o 
  -5   6   6      153.16      165.29      5.65 o 
  -4   6   6       14.20       14.10      1.50 o 
  -3   6   6       67.75       65.52      2.13 o 
  -2   6   6      137.89      137.58      2.96 o 
  -1   6   6       39.97       38.53      1.55 o 
   0   6   6       10.11       10.70      0.95 o 
   1   6   6        1.29        3.73      0.88 o 
   2   6   6       19.43       21.80      1.47 o 
   3   6   6      431.19      421.86      7.01 o 
   4   6   6       76.02       76.84      3.37 o 
   5   6   6       41.98       41.41      3.24 o 
   6   6   6       23.85       27.85      1.95 o 
   7   6   6       58.51       62.34      2.89 o 
  -4   7   6       28.30       32.46      2.36 o 
  -3   7   6       71.29       80.46      3.18 o 
  -2   7   6      215.49      214.64      6.53 o 
  -1   7   6       82.00       85.22      3.06 o 
   0   7   6       44.34       46.70      2.15 o 
   1   7   6      270.78      277.20      5.25 o 
   2   7   6      203.70      201.11      5.59 o 
   3   7   6      207.91      199.67      8.57 o 
   4   7   6       12.61       15.07      2.20 o 
   5   7   6       72.02       71.86      2.81 o 
   6   7   6       29.10       26.98      2.07 o 
   7   7   6        0.47       -0.10      1.44 o 
  -3   8   6       14.15       15.39      2.00 o 
  -2   8   6       32.75       30.60      2.27 o 
  -1   8   6       53.07       51.94      2.57 o 
   0   8   6       68.88       71.17      2.81 o 
   1   8   6        5.00        5.21      1.63 o 
   2   8   6       84.15       77.84      2.67 o 
   3   8   6       63.93       67.92      5.61 o 
   4   8   6      110.12      108.78      6.87 o 
   5   8   6       23.05       25.03      2.52 o 
  -1   9   6       12.14       10.36      2.15 o 
   0   9   6        1.38        2.16      2.19 o 
   1   9   6        4.61        3.75      1.79 o 
   2   9   6       42.11       38.92      4.82 o 
   3   9   6       24.62       30.05      4.59 o 
  -4  -8   7       92.16       94.64      6.26 o 
  -3  -8   7       10.60       11.25      3.43 o 
  -2  -8   7       19.44       21.03      2.54 o 
  -1  -8   7      149.09      135.99      5.02 o 
   0  -8   7       12.83       12.21      3.85 o 
   1  -8   7       82.59       82.72      3.17 o 
   2  -8   7        1.60        2.85      3.46 o 
   3  -8   7        3.38        0.10      1.79 o 
  -5  -7   7       64.41       78.89      5.65 o 
  -4  -7   7       31.82       33.69      2.83 o 
  -3  -7   7       57.36       60.70      6.43 o 
  -2  -7   7      570.14      549.36     11.91 o 
  -1  -7   7       75.92       79.85      3.72 o 
   0  -7   7      298.70      289.56      7.13 o 
   1  -7   7       42.02       43.32      2.17 o 
   2  -7   7       75.19       75.49      2.85 o 
   3  -7   7       95.53       92.46      3.15 o 
   4  -7   7       18.34       22.24      2.41 o 
  -6  -6   7       10.71       12.18      1.67 o 
  -5  -6   7       37.46       37.57      2.12 o 
  -4  -6   7       37.10       35.21      2.41 o 
  -3  -6   7      126.39      116.26      4.23 o 
  -2  -6   7      247.85      253.69      6.34 o 
  -1  -6   7      276.47      273.18      5.05 o 
   0  -6   7       82.00       85.67      2.41 o 
   1  -6   7      117.82      111.82      3.07 o 
   2  -6   7       88.21       92.81      2.87 o 
   3  -6   7        4.08        5.00      1.40 o 
   4  -6   7       92.64       95.58      3.03 o 
   5  -6   7       12.15       10.34      1.52 o 
  -7  -5   7       37.66       41.79      3.70 o 
  -6  -5   7       48.49       49.10      2.33 o 
  -5  -5   7      163.37      161.69      3.91 o 
  -4  -5   7      129.57      135.27      3.41 o 
  -3  -5   7        6.07        6.78      1.10 o 
  -2  -5   7      381.68      402.20      5.09 o 
  -1  -5   7      280.76      289.81      4.92 o 
   0  -5   7       22.46       20.62      1.20 o 
   1  -5   7       13.29       13.06      1.19 o 
   2  -5   7       38.60       40.43      2.17 o 
   3  -5   7      230.60      220.22      8.40 o 
   4  -5   7       25.06       29.68      1.74 o 
   5  -5   7       23.39       27.47      3.64 o 
   6  -5   7       21.55       19.67      3.26 o 
  -7  -4   7      100.37       98.87      3.95 o 
  -6  -4   7      260.69      261.11      5.19 o 
  -5  -4   7        8.52       15.43      1.43 o 
  -4  -4   7      147.41      151.96      3.48 o 
  -3  -4   7      132.24      120.97      2.94 o 
  -2  -4   7     1461.61     1405.93     19.44 o 
  -1  -4   7      459.28      468.43      4.92 o 
   0  -4   7      140.82      154.06      2.20 o 
   1  -4   7      225.79      233.56      4.15 o 
   2  -4   7      180.87      172.10      3.46 o 
   3  -4   7      200.18      193.99      3.80 o 
   4  -4   7       13.80       15.00      1.24 o 
   5  -4   7       26.76       26.67      2.52 o 
   6  -4   7       41.76       38.79      2.60 o 
   7  -4   7       36.85       43.13      4.25 o 
  -8  -3   7       14.15       14.87      2.90 o 
  -7  -3   7       20.06       17.42      1.67 o 
  -6  -3   7      192.14      198.64      4.30 o 
  -5  -3   7      736.19      660.01      9.73 o 
  -4  -3   7      284.43      277.24      4.93 o 
  -3  -3   7       13.34       10.44      1.10 o 
  -2  -3   7      437.74      442.02      4.66 o 
  -1  -3   7      744.11      715.69      6.34 o 
   0  -3   7     1417.71     1468.79     11.54 o 
   1  -3   7       65.70       94.80      1.46 o 
   2  -3   7       82.23       60.97      1.78 o 
   3  -3   7      140.83      139.13      2.85 o 
   4  -3   7      268.69      262.26      5.79 o 
   5  -3   7      118.38      111.71      3.62 o 
   6  -3   7      144.84      150.46      7.22 o 
   7  -3   7      157.72      154.44      4.88 o 
  -8  -2   7       20.39       23.39      2.34 o 
  -7  -2   7       79.64       76.32      2.72 o 
  -6  -2   7      258.70      237.25      5.03 o 
  -5  -2   7      234.03      253.90      8.61 o 
  -4  -2   7        9.77        8.19      0.99 o 
  -3  -2   7        2.85        5.28      0.61 o 
  -2  -2   7      102.09       91.25      1.53 o 
  -1  -2   7      702.21      718.77      5.93 o 
   0  -2   7        1.78        3.25      0.34 o 
   1  -2   7     1125.50     1172.54     10.77 o 
   2  -2   7       57.73       39.83      0.81 o 
   3  -2   7      645.67      676.98      9.37 o 
   4  -2   7       31.68       34.37      1.79 o 
   5  -2   7      410.47      405.72      7.95 o 
   6  -2   7      427.69      418.60      8.45 o 
   7  -2   7       18.27       20.73      1.97 o 
  -8  -1   7      277.45      299.07     10.51 o 
  -7  -1   7       36.51       39.50      1.72 o 
  -6  -1   7       38.22       38.41      1.60 o 
  -5  -1   7      287.15      263.62      4.05 o 
  -4  -1   7       40.40       46.58      1.16 o 
  -3  -1   7      523.16      558.87      6.01 o 
  -2  -1   7        5.88        3.66      0.40 o 
  -1  -1   7     2859.28     2955.45     25.69 o 
   0  -1   7      382.49      405.40      3.96 o 
   1  -1   7      147.14      148.46      2.00 o 
   2  -1   7        5.00       17.43      0.71 o 
   3  -1   7      233.63      243.66      3.05 o 
   4  -1   7       56.79       54.02      1.72 o 
   5  -1   7      764.49      709.51     12.12 o 
   6  -1   7       35.49       40.71      3.18 o 
   7  -1   7       64.81       60.44      4.03 o 
   8  -1   7       34.00       29.64      2.53 o 
  -8   0   7       76.58       84.93      3.77 o 
  -7   0   7       41.24       38.25      2.56 o 
  -6   0   7      701.36      669.17      8.47 o 
  -5   0   7       26.50       26.18      1.22 o 
  -4   0   7      187.73      198.00      2.63 o 
  -3   0   7       77.66       82.10      1.29 o 
  -2   0   7      913.75      899.19      8.35 o 
  -1   0   7     5537.76     5687.43     53.43 o 
   0   0   7       39.02       58.05      1.02 o 
   1   0   7      129.67      165.21      2.29 o 
   2   0   7     1684.57     1693.77     15.17 o 
   3   0   7     1826.38     1843.24     16.18 o 
   4   0   7       59.39       70.97      1.23 o 
   5   0   7      444.86      448.05      5.73 o 
   6   0   7      222.30      214.31      4.22 o 
   7   0   7       90.66       94.86      6.67 o 
   8   0   7        0.59        0.84      1.42 o 
  -8   1   7       52.47       57.29      3.25 o 
  -7   1   7       27.38       23.48      2.26 o 
  -6   1   7        7.58        6.80      1.58 o 
  -5   1   7       75.52       77.85      2.29 o 
  -4   1   7      337.06      339.26      3.50 o 
  -3   1   7      110.15       95.65      1.43 o 
  -2   1   7      182.36      166.50      1.87 o 
  -1   1   7     1544.48     1609.08     16.18 o 
   0   1   7     3683.52     3654.33     35.34 o 
   1   1   7      123.22      122.73      1.94 o 
   2   1   7     1565.96     1494.14     16.53 o 
   3   1   7      850.87      879.64      9.02 o 
   4   1   7      438.19      407.30      3.76 o 
   5   1   7      251.86      265.48      3.23 o 
   6   1   7      177.53      197.51      3.92 o 
   7   1   7        6.97        8.47      1.53 o 
   8   1   7       20.09       22.33      2.31 o 
  -7   2   7        1.04        1.51      1.55 o 
  -6   2   7      162.64      159.66      4.83 o 
  -5   2   7       21.96       21.19      1.91 o 
  -4   2   7       64.08       71.33      1.68 o 
  -3   2   7      642.44      648.99      5.51 o 
  -2   2   7      154.82      156.08      1.83 o 
  -1   2   7     1182.35     1204.08     13.65 o 
   0   2   7       28.35       21.17      0.88 o 
   1   2   7        1.51        3.17      0.29 o 
   2   2   7      197.06      203.77      2.61 o 
   3   2   7       76.07       54.94      1.24 o 
   4   2   7      100.16       93.73      1.47 o 
   5   2   7        1.27        1.06      0.45 o 
   6   2   7      346.96      350.92      5.85 o 
   7   2   7      157.79      157.70      3.70 o 
   8   2   7       29.70       34.21      2.58 o 
  -7   3   7       61.42       65.73      6.25 o 
  -6   3   7      304.34      307.41      7.35 o 
  -5   3   7        8.33        9.44      1.34 o 
  -4   3   7      414.58      402.87      7.12 o 
  -3   3   7      327.54      313.95      3.80 o 
  -2   3   7      753.17      768.03      7.63 o 
  -1   3   7      130.29      134.02      1.98 o 
   0   3   7        1.42        2.07      0.33 o 
   1   3   7     1622.08     1646.07     21.05 o 
   2   3   7      103.90       97.86      2.25 o 
   3   3   7      582.18      633.73      6.93 o 
   4   3   7        1.55        1.57      0.41 o 
   5   3   7      103.25       86.09      1.90 o 
   6   3   7      255.23      248.04      4.17 o 
   7   3   7        7.73        9.61      1.21 o 
   8   3   7        7.95        7.34      1.28 o 
  -7   4   7        2.79        3.02      2.38 o 
  -6   4   7       60.20       59.74      3.33 o 
  -5   4   7      219.14      224.61      4.88 o 
  -4   4   7        4.59        4.45      0.81 o 
  -3   4   7       79.23       78.78      1.83 o 
  -2   4   7      938.42      988.73     10.61 o 
  -1   4   7     1156.74     1172.66     12.19 o 
   0   4   7      713.83      705.69      7.54 o 
   1   4   7       25.52       27.07      1.08 o 
   2   4   7      393.11      414.89      5.65 o 
   3   4   7      238.42      214.99      3.63 o 
   4   4   7      166.19      190.91      4.24 o 
   5   4   7       12.97       15.14      1.14 o 
   6   4   7       92.19       89.91      2.36 o 
   7   4   7      183.21      172.78      6.53 o 
   8   4   7        5.51        3.93      1.21 o 
  -6   5   7       49.82       52.44      2.68 o 
  -5   5   7       45.81       45.70      2.44 o 
  -4   5   7        5.29        4.64      0.92 o 
  -3   5   7       72.85       77.55      2.17 o 
  -2   5   7      199.27      178.41      3.27 o 
  -1   5   7      152.77      156.89      3.49 o 
   0   5   7        1.00        2.24      0.58 o 
   1   5   7       32.48       31.76      3.49 o 
   2   5   7        2.63        1.98      0.77 o 
   3   5   7       29.43       32.20      1.58 o 
   4   5   7      296.76      307.51      6.97 o 
   5   5   7       84.89       80.97      2.65 o 
   6   5   7      397.74      378.41      6.89 o 
   7   5   7       76.21       90.15      3.20 o 
   8   5   7       19.76       19.00      2.84 o 
  -5   6   7      147.19      153.49      5.22 o 
  -4   6   7        0.55       -0.80      0.87 o 
  -3   6   7       46.36       41.29      1.75 o 
  -2   6   7       43.89       48.92      2.59 o 
  -1   6   7      271.12      275.31      5.26 o 
   0   6   7        3.69        3.05      0.75 o 
   1   6   7      107.91      119.68      2.92 o 
   2   6   7        2.40        1.37      2.00 o 
   3   6   7      139.04      139.19      3.41 o 
   4   6   7      205.15      207.93      8.23 o 
   5   6   7        4.34        7.45      1.30 o 
   6   6   7       91.95       84.33      3.52 o 
   7   6   7        4.28        3.58      1.81 o 
  -4   7   7        4.01        2.53      1.53 o 
  -3   7   7      103.32      112.31      4.09 o 
  -2   7   7      302.58      294.25      9.97 o 
  -1   7   7       81.42       79.46      2.36 o 
   0   7   7       23.41       26.99      1.43 o 
   1   7   7      151.91      142.09      4.32 o 
   2   7   7       24.67       30.42      2.40 o 
   3   7   7      135.13      130.62      7.03 o 
   4   7   7       14.87       17.72      3.39 o 
   5   7   7       85.71       88.12      3.82 o 
   6   7   7       28.19       29.36      2.13 o 
  -3   8   7       10.98       11.93      2.20 o 
  -2   8   7       16.43       15.28      1.96 o 
  -1   8   7       56.23       54.16      2.64 o 
   0   8   7        3.06        4.53      1.64 o 
   1   8   7       58.48       57.69      3.32 o 
   2   8   7       47.53       46.63      3.04 o 
   3   8   7       76.07       74.31      5.85 o 
   4   8   7      155.84      168.13      8.77 o 
   5   8   7       29.33       30.08      2.71 o 
   0   9   7       20.03       16.63      2.43 o 
   1   9   7        6.36        3.30      3.03 o 
   2   9   7       50.47       43.82      5.02 o 
   3   9   7       21.90       22.00      4.15 o 
  -4  -8   8       38.01       47.31      4.89 o 
  -3  -8   8        0.84        2.70      3.10 o 
  -2  -8   8        3.53        2.93      3.15 o 
  -1  -8   8      127.32      121.51      5.59 o 
   0  -8   8       10.49        5.60      1.52 o 
   1  -8   8       79.28       74.99      3.85 o 
   2  -8   8       45.45       41.45      3.15 o 
  -5  -7   8      106.43      115.03      6.72 o 
  -4  -7   8      105.42      103.70      4.93 o 
  -3  -7   8        4.95        6.02      1.90 o 
  -2  -7   8       36.90       34.52      2.78 o 
  -1  -7   8      207.24      194.02     11.74 o 
   0  -7   8      179.05      185.35      4.52 o 
   1  -7   8       52.29       51.18      2.38 o 
   2  -7   8       95.08       92.94      3.13 o 
   3  -7   8       14.29       16.87      1.77 o 
   4  -7   8        7.39        7.42      1.95 o 
  -6  -6   8       61.16       60.71      3.16 o 
  -5  -6   8       16.55       18.45      1.72 o 
  -4  -6   8       38.85       39.33      2.05 o 
  -3  -6   8       15.82       12.17      2.02 o 
  -2  -6   8       50.53       47.23      4.29 o 
  -1  -6   8      641.95      655.46      9.30 o 
   0  -6   8       48.10       51.39      1.92 o 
   1  -6   8      151.97      148.18      4.20 o 
   2  -6   8      150.43      146.68      6.15 o 
   3  -6   8       78.48       78.90      2.75 o 
   4  -6   8       15.56       16.08      1.61 o 
   5  -6   8       55.22       59.95      7.88 o 
  -7  -5   8       34.47       33.98      2.58 o 
  -6  -5   8      129.16      130.47      5.58 o 
  -5  -5   8        5.47        8.35      1.43 o 
  -4  -5   8        5.46        6.93      1.62 o 
  -3  -5   8       13.80       14.00      1.28 o 
  -2  -5   8       21.50       23.16      1.85 o 
  -1  -5   8      595.68      589.35      6.91 o 
   0  -5   8       75.45       72.68      2.08 o 
   1  -5   8      191.87      183.32      3.81 o 
   2  -5   8       72.06       79.94      2.47 o 
   3  -5   8       71.93       72.01      2.41 o 
   4  -5   8       63.56       61.61      2.70 o 
   5  -5   8       44.29       44.36      2.76 o 
   6  -5   8       25.14       25.51      3.59 o 
  -7  -4   8       46.05       50.58      2.42 o 
  -6  -4   8      293.95      274.78      6.49 o 
  -5  -4   8      112.55      116.11      3.19 o 
  -4  -4   8      611.47      560.18      8.58 o 
  -3  -4   8       10.86       13.43      1.58 o 
  -2  -4   8     1001.81     1018.90     10.78 o 
  -1  -4   8      423.34      420.22      5.10 o 
   0  -4   8      158.09      151.51      2.67 o 
   1  -4   8      148.00      145.57      3.11 o 
   2  -4   8        2.92        3.05      0.82 o 
   3  -4   8      298.78      305.24      5.19 o 
   4  -4   8       71.30       64.77      3.33 o 
   5  -4   8       36.60       31.43      3.90 o 
   6  -4   8       37.82       33.67      2.43 o 
   7  -4   8       22.94       19.54      3.36 o 
  -7  -3   8       33.72       31.54      2.02 o 
  -6  -3   8       51.95       48.34      2.70 o 
  -5  -3   8      224.63      220.14      4.47 o 
  -4  -3   8      151.35      150.68      3.39 o 
  -3  -3   8      865.89      850.66      9.21 o 
  -2  -3   8      233.53      230.46      3.22 o 
  -1  -3   8      557.80      534.76      4.97 o 
   0  -3   8      805.30      827.83      7.42 o 
   1  -3   8      183.86      172.13      3.77 o 
   2  -3   8     1272.92     1261.19     16.14 o 
   3  -3   8       45.55       44.12      1.58 o 
   4  -3   8      156.99      162.73      4.30 o 
   5  -3   8       24.08       24.72      3.02 o 
   6  -3   8      159.48      153.60      6.84 o 
   7  -3   8       56.49       53.78      7.21 o 
  -8  -2   8        9.35       10.43      2.79 o 
  -7  -2   8       80.31       86.39      3.31 o 
  -6  -2   8      170.15      176.15      4.03 o 
  -5  -2   8        1.99        4.91      1.04 o 
  -4  -2   8        9.80        9.21      1.25 o 
  -3  -2   8      124.09      120.34      2.17 o 
  -2  -2   8      347.74      343.58      3.44 o 
  -1  -2   8      459.53      453.20      4.01 o 
   0  -2   8       11.64       11.41      0.51 o 
   1  -2   8      339.42      330.22      3.53 o 
   2  -2   8      371.37      366.10      4.77 o 
   3  -2   8      499.11      460.25      6.88 o 
   4  -2   8       30.95       28.77      5.26 o 
   5  -2   8       40.39       35.22      1.99 o 
   6  -2   8      695.01      649.21     11.92 o 
   7  -2   8       54.83       53.03      2.85 o 
  -8  -1   8      109.49      108.89      5.44 o 
  -7  -1   8      123.04      118.94      4.74 o 
  -6  -1   8      776.61      760.02     11.14 o 
  -5  -1   8      505.28      486.62      7.59 o 
  -4  -1   8        3.97        4.38      0.77 o 
  -3  -1   8      262.54      275.96      3.24 o 
  -2  -1   8      190.80      192.17      2.40 o 
  -1  -1   8      204.67      192.93      2.19 o 
   0  -1   8       52.67       39.87      0.80 o 
   1  -1   8        7.19        8.05      0.53 o 
   2  -1   8      112.44      169.34      2.31 o 
   3  -1   8      184.36      198.05      3.85 o 
   4  -1   8       27.93       24.08      1.23 o 
   5  -1   8       24.68       27.42      1.72 o 
   6  -1   8      520.88      518.05      9.75 o 
   7  -1   8       81.50       76.42      4.62 o 
  -8   0   8       41.45       41.19      3.65 o 
  -7   0   8       36.49       33.06      2.49 o 
  -6   0   8      616.00      602.00     11.48 o 
  -5   0   8      503.62      514.95      6.69 o 
  -4   0   8        2.61        1.52      0.41 o 
  -3   0   8       71.87       70.33      1.39 o 
  -2   0   8     1135.94     1141.43     10.47 o 
  -1   0   8     1149.55     1115.21     10.25 o 
   0   0   8     1861.93     2057.50     20.10 o 
   1   0   8     1456.03     1567.72     15.20 o 
   2   0   8        3.84        1.27      0.30 o 
   3   0   8     1118.97     1109.81     10.07 o 
   4   0   8      147.54      161.43      2.33 o 
   5   0   8      138.60      133.97      2.96 o 
   6   0   8      202.55      209.00      4.93 o 
   7   0   8       64.30       53.72      2.90 o 
   8   0   8        1.94        1.81      1.50 o 
  -7   1   8       25.33       25.87      2.43 o 
  -6   1   8        7.95        4.83      3.81 o 
  -5   1   8      238.85      231.79      7.53 o 
  -4   1   8      272.57      269.49      3.23 o 
  -3   1   8      254.47      268.13      2.85 o 
  -2   1   8      570.60      566.10      5.61 o 
  -1   1   8      759.24      778.72      8.15 o 
   0   1   8      896.60      926.94      9.49 o 
   1   1   8     1046.21     1063.26     17.83 o 
   2   1   8      450.99      403.32      4.63 o 
   3   1   8      243.87      249.70      3.20 o 
   4   1   8       97.03       85.47      1.28 o 
   5   1   8      595.22      635.42      6.93 o 
   6   1   8      375.51      381.43      6.21 o 
   7   1   8       67.90       66.62      3.06 o 
   8   1   8       32.52       31.46      5.48 o 
  -7   2   8       25.97       24.86      2.54 o 
  -6   2   8       83.16       77.51      3.47 o 
  -5   2   8      366.37      377.27      8.08 o 
  -4   2   8      170.48      170.07      2.78 o 
  -3   2   8      265.07      267.63      3.35 o 
  -2   2   8       29.78       23.84      0.97 o 
  -1   2   8     1124.82     1066.63     12.30 o 
   0   2   8       60.94       63.95      1.78 o 
   1   2   8       30.32       36.79      1.14 o 
   2   2   8      669.96      698.66      7.27 o 
   3   2   8      246.99      243.02      3.17 o 
   4   2   8      239.83      272.28      3.00 o 
   5   2   8       82.68       77.38      1.43 o 
   6   2   8      246.37      232.89      4.40 o 
   7   2   8      108.03      109.26      3.00 o 
   8   2   8       19.00       19.55      2.25 o 
  -7   3   8       13.11       10.82      2.20 o 
  -6   3   8      141.92      142.33      4.96 o 
  -5   3   8       38.18       42.89      2.90 o 
  -4   3   8      158.24      160.76      2.80 o 
  -3   3   8      246.36      245.20      3.69 o 
  -2   3   8      585.44      558.62      6.43 o 
  -1   3   8     1443.65     1470.86     16.74 o 
   0   3   8      246.88      251.66      4.48 o 
   1   3   8      759.37      789.71     10.32 o 
   2   3   8      368.82      374.89      4.37 o 
   3   3   8      271.61      264.12      3.48 o 
   4   3   8        5.94        4.88      0.62 o 
   5   3   8       23.98       29.46      1.26 o 
   6   3   8       51.29       63.59      1.93 o 
   7   3   8        6.52        6.26      1.11 o 
   8   3   8        3.00        1.62      1.05 o 
  -6   4   8       14.54       15.57      2.26 o 
  -5   4   8       63.26       72.45      3.21 o 
  -4   4   8      129.71      130.79      2.94 o 
  -3   4   8      111.25      104.91      2.40 o 
  -2   4   8      481.45      502.99      6.06 o 
  -1   4   8      385.52      378.75      4.74 o 
   0   4   8      783.39      759.60      9.35 o 
   1   4   8      247.51      217.83      4.29 o 
   2   4   8      331.55      319.16      4.65 o 
   3   4   8       83.18       73.19      1.95 o 
   4   4   8      162.53      157.88      5.00 o 
   5   4   8      147.50      150.39      2.96 o 
   6   4   8      106.05      114.59      4.75 o 
   7   4   8      160.47      158.43      3.50 o 
   8   4   8       28.46       27.01      1.90 o 
  -6   5   8       34.88       32.52      2.37 o 
  -5   5   8       54.42       53.74      2.34 o 
  -4   5   8        5.01        5.78      1.03 o 
  -3   5   8       35.39       38.94      1.61 o 
  -2   5   8      107.88      108.05      2.50 o 
  -1   5   8       32.96       31.61      1.37 o 
   0   5   8       52.85       58.30      1.94 o 
   1   5   8       80.51       75.95      2.95 o 
   2   5   8      647.81      649.17     11.90 o 
   3   5   8       18.96       17.26      1.29 o 
   4   5   8      121.44      129.10      4.16 o 
   5   5   8       98.09       88.65      4.83 o 
   6   5   8      171.00      186.44      4.41 o 
   7   5   8      108.17       99.16      3.33 o 
   8   5   8        0.80       -0.66      1.77 o 
  -5   6   8       52.81       54.43      2.84 o 
  -4   6   8       43.65       47.23      2.54 o 
  -3   6   8       31.34       31.33      1.64 o 
  -2   6   8      138.48      145.96      3.47 o 
  -1   6   8      363.18      355.20      5.34 o 
   0   6   8       10.93        8.70      1.08 o 
   1   6   8       87.02       95.06      2.61 o 
   2   6   8       36.54       37.60      2.39 o 
   3   6   8       14.17       10.67      1.65 o 
   4   6   8       50.26       53.74      4.64 o 
   5   6   8        0.57        0.94      0.97 o 
   6   6   8      103.71      102.39      4.84 o 
   7   6   8        7.71        8.96      1.60 o 
  -4   7   8        9.05       10.24      1.98 o 
  -3   7   8       31.41       31.25      2.30 o 
  -2   7   8      189.38      187.40      7.68 o 
  -1   7   8      128.53      120.23      4.74 o 
   0   7   8       50.72       46.52      2.08 o 
   1   7   8        4.17        7.17      1.17 o 
   2   7   8      140.49      128.50      4.65 o 
   3   7   8       20.18       29.86      2.43 o 
   4   7   8       48.18       50.57      4.92 o 
   5   7   8      118.25      114.36      4.39 o 
   6   7   8       42.32       45.90      3.08 o 
  -2   8   8       20.47       22.98      2.17 o 
  -1   8   8       90.06       83.73      3.24 o 
   0   8   8        2.99        3.79      1.68 o 
   1   8   8       76.01       72.00      3.68 o 
   2   8   8       46.52       44.75      3.03 o 
   3   8   8       30.66       32.28      4.44 o 
   4   8   8      112.20      119.00      7.25 o 
   5   8   8       25.68       26.40      2.67 o 
   0   9   8       14.86       14.47      2.39 o 
   1   9   8        0.62       -1.38      1.64 o 
   2   9   8       19.95       19.54      4.02 o 
   3   9   8       10.94        8.43      3.13 o 
  -3  -8   9       29.48       35.21      4.57 o 
  -2  -8   9       54.24       47.02      5.15 o 
  -1  -8   9        0.51        1.39      3.29 o 
   0  -8   9        2.17        0.31      2.82 o 
   1  -8   9       32.33       31.59      2.80 o 
   2  -8   9       41.28       42.80      3.14 o 
  -5  -7   9      112.57      113.90      6.92 o 
  -4  -7   9       90.68       84.83      4.16 o 
  -3  -7   9       80.49       73.64      3.86 o 
  -2  -7   9       40.38       44.58      3.07 o 
  -1  -7   9      118.20      121.56      4.64 o 
   0  -7   9      180.65      167.72      4.15 o 
   1  -7   9       29.03       27.99      2.28 o 
   2  -7   9      129.82      127.62      5.14 o 
   3  -7   9       17.93       17.82      2.24 o 
   4  -7   9       24.99       24.16      2.50 o 
  -6  -6   9       64.64       63.81      3.36 o 
  -5  -6   9      121.92      134.67      3.81 o 
  -4  -6   9       39.78       31.51      2.68 o 
  -3  -6   9        4.72        3.52      1.63 o 
  -2  -6   9       79.54       77.01      3.62 o 
  -1  -6   9      118.44      116.22      3.45 o 
   0  -6   9       33.03       32.18      2.10 o 
   1  -6   9       77.70       71.20      2.55 o 
   2  -6   9      527.93      500.88      8.16 o 
   3  -6   9      120.43      130.22      3.53 o 
   4  -6   9        0.82       -0.44      1.05 o 
   5  -6   9       70.56       64.36      5.28 o 
  -6  -5   9       90.97       89.15      3.15 o 
  -5  -5   9      120.30      118.50      3.43 o 
  -4  -5   9       22.28       22.74      1.64 o 
  -3  -5   9      169.61      169.96      5.61 o 
  -2  -5   9      464.52      480.00      8.15 o 
  -1  -5   9      710.35      713.98     10.32 o 
   0  -5   9       11.98       13.76      1.26 o 
   1  -5   9      197.34      188.82      4.39 o 
   2  -5   9       61.10       59.84      2.22 o 
   3  -5   9        0.95        1.58      0.96 o 
   4  -5   9       85.76       93.18      2.79 o 
   5  -5   9        9.34       11.67      1.82 o 
   6  -5   9       66.17       64.21      5.03 o 
  -7  -4   9      140.80      142.80      4.02 o 
  -6  -4   9      288.92      258.26      5.33 o 
  -5  -4   9      106.90      111.05      3.19 o 
  -4  -4   9      247.50      243.96      4.79 o 
  -3  -4   9       18.11       19.22      1.20 o 
  -2  -4   9      960.58      970.77     10.39 o 
  -1  -4   9      965.90     1005.73     10.68 o 
   0  -4   9      189.28      182.28      3.59 o 
   1  -4   9      126.43      133.83      2.99 o 
   2  -4   9      145.51      139.72      3.10 o 
   3  -4   9      397.73      396.75      6.52 o 
   4  -4   9       63.03       55.89      2.66 o 
   5  -4   9       44.83       52.95      5.37 o 
   6  -4   9       38.75       39.89      2.68 o 
   7  -4   9       22.69       25.28      3.72 o 
  -7  -3   9       73.03       79.46      2.97 o 
  -6  -3   9      101.74      106.86      3.18 o 
  -5  -3   9        4.17        4.49      1.08 o 
  -4  -3   9       12.56       15.78      1.32 o 
  -3  -3   9      522.03      512.28      6.69 o 
  -2  -3   9      236.34      237.45      2.72 o 
  -1  -3   9      530.62      516.53      4.89 o 
   0  -3   9      961.85      958.44      9.19 o 
   1  -3   9      641.20      671.56      7.28 o 
   2  -3   9      900.63      875.24     10.23 o 
   3  -3   9       55.52       54.43      2.27 o 
   4  -3   9      297.11      302.50      6.54 o 
   5  -3   9       65.60       59.02      2.77 o 
   6  -3   9       61.06       61.73      2.94 o 
   7  -3   9        8.98        5.23      2.34 o 
  -7  -2   9       27.12       30.68      2.47 o 
  -6  -2   9      120.10      121.29      3.35 o 
  -5  -2   9      548.88      520.18      8.13 o 
  -4  -2   9        7.86        7.84      0.85 o 
  -3  -2   9       14.21       11.83      0.83 o 
  -2  -2   9      154.67      151.43      1.95 o 
  -1  -2   9      694.76      692.84      6.19 o 
   0  -2   9       92.90       84.37      1.23 o 
   1  -2   9        1.40        1.55      0.33 o 
   2  -2   9      185.88      180.49      2.82 o 
   3  -2   9      319.65      289.52      4.91 o 
   4  -2   9       49.91       55.91      1.94 o 
   5  -2   9        0.77        1.28      0.94 o 
   6  -2   9      150.69      164.64      6.94 o 
   7  -2   9      136.54      139.24      5.21 o 
  -7  -1   9      102.96      103.54      4.03 o 
  -6  -1   9      219.51      207.12      6.82 o 
  -5  -1   9      339.71      340.81      5.91 o 
  -4  -1   9      383.66      389.03      4.87 o 
  -3  -1   9     1306.12     1296.46     12.03 o 
  -2  -1   9       89.47       78.73      1.43 o 
  -1  -1   9      222.89      210.15      2.87 o 
   0  -1   9        6.68        7.14      0.96 o 
   1  -1   9     1378.10     1446.20     14.57 o 
   2  -1   9      322.77      358.36      4.89 o 
   3  -1   9       44.65       53.83      1.70 o 
   4  -1   9       10.50       10.04      1.17 o 
   5  -1   9       36.76       36.86      1.65 o 
   6  -1   9      245.85      241.28      5.71 o 
   7  -1   9       20.49       22.10      2.87 o 
  -7   0   9       36.11       42.76      4.75 o 
  -6   0   9      154.72      170.11      5.01 o 
  -5   0   9      240.16      220.55      5.58 o 
  -4   0   9      436.87      424.58      5.80 o 
  -3   0   9       45.18       54.86      1.27 o 
  -2   0   9      512.83      516.92      5.24 o 
  -1   0   9      272.86      268.42      3.22 o 
   0   0   9     1654.50     1783.88     17.62 o 
   1   0   9      300.13      280.28      3.68 o 
   2   0   9     1369.52     1405.96     12.85 o 
   3   0   9      218.06      192.66      2.56 o 
   4   0   9      119.91      119.00      2.68 o 
   5   0   9        3.46        6.69      1.19 o 
   6   0   9      268.73      274.39      5.04 o 
   7   0   9      255.67      248.18      6.46 o 
   8   0   9        3.06        0.83      1.57 o 
  -7   1   9      236.57      245.28      6.62 o 
  -6   1   9      284.63      295.78      7.11 o 
  -5   1   9       49.23       53.62      2.75 o 
  -4   1   9       15.92       14.69      0.91 o 
  -3   1   9       14.84       15.69      0.89 o 
  -2   1   9     1174.98     1167.03     13.09 o 
  -1   1   9      157.88      195.87      2.95 o 
   0   1   9      114.88      112.52      1.77 o 
   1   1   9      323.18      301.09      4.07 o 
   2   1   9      974.64      925.68     11.73 o 
   3   1   9      160.87      162.34      2.40 o 
   4   1   9      190.14      192.09      2.32 o 
   5   1   9       31.32       32.21      1.12 o 
   6   1   9     1075.58     1019.48     17.08 o 
   7   1   9      135.23      125.84      4.25 o 
   8   1   9       22.71       24.03      2.43 o 
  -7   2   9      135.63      139.28      5.01 o 
  -6   2   9       48.01       46.56      2.93 o 
  -5   2   9      657.49      658.02     14.97 o 
  -4   2   9       83.99       81.69      1.95 o 
  -3   2   9       97.53       96.19      1.83 o 
  -2   2   9      149.66      141.46      2.77 o 
  -1   2   9      104.10       97.70      2.38 o 
   0   2   9     1343.14     1376.60     18.15 o 
   1   2   9       78.31       89.12      1.36 o 
   2   2   9        1.93        2.72      1.27 o 
   3   2   9       99.05      103.65      1.82 o 
   4   2   9      411.34      427.27      4.29 o 
   5   2   9       25.64       27.91      0.97 o 
   6   2   9       77.30       90.90      2.55 o 
   7   2   9       63.17       72.62      3.21 o 
   8   2   9       23.23       22.55      2.72 o 
  -7   3   9       39.59       41.47      3.16 o 
  -6   3   9      161.91      164.19      9.15 o 
  -5   3   9      133.50      126.94      3.09 o 
  -4   3   9       83.76       84.60      2.05 o 
  -3   3   9      198.91      202.54      3.46 o 
  -2   3   9      863.67      852.08      9.28 o 
  -1   3   9      639.24      616.88      7.82 o 
   0   3   9       17.51       19.37      1.18 o 
   1   3   9     1186.05     1197.49     18.82 o 
   2   3   9      303.22      286.75      3.56 o 
   3   3   9      143.79      140.06      2.27 o 
   4   3   9       16.07       18.86      0.94 o 
   5   3   9      122.47      132.64      2.36 o 
   6   3   9      168.00      156.85      3.31 o 
   7   3   9       49.71       43.89      2.03 o 
   8   3   9        3.10        5.93      2.31 o 
  -6   4   9        3.29        4.18      1.89 o 
  -5   4   9      105.76       99.58      2.92 o 
  -4   4   9       31.62       28.79      1.46 o 
  -3   4   9       44.77       45.88      1.65 o 
  -2   4   9      355.10      357.38      5.18 o 
  -1   4   9       91.96       78.29      2.98 o 
   0   4   9      375.94      355.29      6.15 o 
   1   4   9      381.52      384.03      6.51 o 
   2   4   9      406.10      399.87      7.41 o 
   3   4   9      264.71      265.69      4.73 o 
   4   4   9       76.00       77.23      1.99 o 
   5   4   9      358.77      350.26     10.03 o 
   6   4   9       48.66       39.28      2.53 o 
   7   4   9       68.72       66.84      2.28 o 
   8   4   9       24.22       22.64      2.84 o 
  -5   5   9       92.52       94.19      3.39 o 
  -4   5   9        3.88        3.00      0.98 o 
  -3   5   9       44.56       42.53      1.76 o 
  -2   5   9      173.58      171.25      3.30 o 
  -1   5   9      247.81      241.76      4.10 o 
   0   5   9      105.93      113.57      5.31 o 
   1   5   9       13.33       10.47      1.44 o 
   2   5   9      737.45      714.37     13.91 o 
   3   5   9       21.22       18.79      3.00 o 
   4   5   9        9.74       11.00      1.58 o 
   5   5   9       18.09       24.91      1.69 o 
   6   5   9       28.31       36.77      2.05 o 
   7   5   9      117.38      116.85      3.10 o 
  -5   6   9       11.62       13.80      2.29 o 
  -4   6   9      121.90      119.94      3.84 o 
  -3   6   9       46.81       48.61      2.96 o 
  -2   6   9       46.60       47.95      2.95 o 
  -1   6   9      111.15      109.01      2.63 o 
   0   6   9       82.39       83.90      2.54 o 
   1   6   9      189.11      178.58      5.10 o 
   2   6   9       27.54       27.74      2.18 o 
   3   6   9        1.04       -0.60      1.04 o 
   4   6   9        4.77        4.43      2.20 o 
   5   6   9       73.86       68.37      3.30 o 
   6   6   9       66.42       67.30      3.39 o 
   7   6   9        9.61        9.82      2.04 o 
  -4   7   9       25.72       30.34      4.13 o 
  -3   7   9       10.54       12.64      1.81 o 
  -2   7   9       83.30       92.04      3.31 o 
  -1   7   9       93.83       94.19      3.99 o 
   0   7   9      124.25      128.45      4.62 o 
   1   7   9       11.50        8.96      1.25 o 
   2   7   9      200.24      205.91     14.88 o 
   3   7   9       10.00       12.36      2.30 o 
   4   7   9        3.37        5.89      2.74 o 
   5   7   9       96.91       92.31     13.52 o 
   6   7   9       11.92       15.61      2.25 o 
  -2   8   9       44.05       41.72      2.60 o 
  -1   8   9       43.91       41.19      2.95 o 
   0   8   9       40.32       35.00      2.89 o 
   1   8   9       52.44       47.15      3.17 o 
   2   8   9       77.54       73.87      3.76 o 
   3   8   9        0.53        2.10      2.43 o 
   4   8   9        9.51        8.69      3.02 o 
   5   8   9       58.96       52.78      4.55 o 
   1   9   9        1.76        1.46      2.52 o 
   2   9   9       34.37       29.59      2.94 o 
  -2  -8  10       62.80       58.26      5.59 o 
  -1  -8  10       34.19       30.11      4.75 o 
   0  -8  10       28.60       29.52      4.07 o 
   1  -8  10       14.40       14.24      2.34 o 
  -4  -7  10      119.42      126.01      7.21 o 
  -3  -7  10       48.37       53.71      3.45 o 
  -2  -7  10       56.94       56.71      3.44 o 
  -1  -7  10      115.36      118.68      3.81 o 
   0  -7  10       54.60       55.06      3.80 o 
   1  -7  10       19.70       22.06      2.09 o 
   2  -7  10       62.63       56.04      2.63 o 
   3  -7  10       71.87       66.93      3.85 o 
  -5  -6  10      101.02      113.24      6.04 o 
  -4  -6  10        5.46        4.56      2.52 o 
  -3  -6  10       86.32       78.66      3.75 o 
  -2  -6  10       63.67       66.07      3.44 o 
  -1  -6  10      189.50      186.68      6.89 o 
   0  -6  10      174.87      173.99      4.02 o 
   1  -6  10        5.06        7.57      1.27 o 
   2  -6  10      288.91      273.48      7.92 o 
   3  -6  10      103.24      100.79      3.13 o 
   4  -6  10        8.06        6.37      1.28 o 
   5  -6  10       27.14       28.02      3.93 o 
  -6  -5  10      193.24      196.37      4.73 o 
  -5  -5  10       71.99       66.32      3.85 o 
  -4  -5  10       19.31       20.22      1.63 o 
  -3  -5  10      337.83      338.34     14.74 o 
  -2  -5  10        1.18        2.89      1.19 o 
  -1  -5  10       56.08       54.35      2.50 o 
   0  -5  10      108.44      115.03      3.32 o 
   1  -5  10      175.96      172.88      4.50 o 
   2  -5  10      110.08      104.89      2.91 o 
   3  -5  10       33.91       31.43      1.75 o 
   4  -5  10       35.48       38.99      3.30 o 
   5  -5  10        7.09        5.75      1.68 o 
   6  -5  10      110.72      119.32      6.67 o 
  -7  -4  10       33.85       32.43      2.69 o 
  -6  -4  10      295.22      285.92      5.79 o 
  -5  -4  10      269.29      270.60      9.54 o 
  -4  -4  10        9.54        7.38      1.18 o 
  -3  -4  10       96.43       97.57      2.53 o 
  -2  -4  10      728.85      731.58      9.39 o 
  -1  -4  10       15.10       16.95      0.98 o 
   0  -4  10      236.14      217.63      4.09 o 
   1  -4  10      192.51      191.53      3.75 o 
   2  -4  10      502.85      460.29      7.07 o 
   3  -4  10      250.00      244.41      5.81 o 
   4  -4  10        1.94        2.89      1.15 o 
   5  -4  10       79.42       74.61      4.95 o 
   6  -4  10       52.18       43.94      2.78 o 
   7  -4  10       50.14       54.93      4.89 o 
  -7  -3  10       42.09       42.58      2.99 o 
  -6  -3  10       99.97      103.24      3.21 o 
  -5  -3  10      207.05      199.42      4.35 o 
  -4  -3  10       18.12       26.23      1.60 o 
  -3  -3  10       60.97       56.72      1.80 o 
  -2  -3  10        1.26        1.71      0.51 o 
  -1  -3  10      266.17      260.35      3.24 o 
   0  -3  10      526.29      526.17      6.00 o 
   1  -3  10      404.14      376.03      5.08 o 
   2  -3  10      500.90      460.35      6.00 o 
   3  -3  10       74.99       82.28      2.87 o 
   4  -3  10      197.12      196.16      4.99 o 
   5  -3  10       51.77       48.68      2.57 o 
   6  -3  10       69.33       65.42      4.34 o 
   7  -3  10       23.40       21.34      3.15 o 
  -7  -2  10       72.17       72.51      7.36 o 
  -6  -2  10       59.25       55.30      2.93 o 
  -5  -2  10      309.94      307.84      5.64 o 
  -4  -2  10        1.41        2.46      0.80 o 
  -3  -2  10      294.95      284.00      4.29 o 
  -2  -2  10      680.72      703.99      7.01 o 
  -1  -2  10      724.23      706.59      6.37 o 
   0  -2  10      210.04      189.83      2.45 o 
   1  -2  10       61.27       67.83      1.25 o 
   2  -2  10      830.56      863.01     14.71 o 
   3  -2  10       47.26       46.47      1.75 o 
   4  -2  10      101.55       98.57      3.46 o 
   5  -2  10        1.24        0.95      1.46 o 
   6  -2  10       80.93       82.22      3.30 o 
   7  -2  10       73.52       74.93      3.42 o 
  -7  -1  10      152.08      144.43      4.88 o 
  -6  -1  10      162.27      167.33      5.05 o 
  -5  -1  10       23.46       22.75      1.99 o 
  -4  -1  10      165.62      168.21      2.74 o 
  -3  -1  10      383.04      387.34      5.28 o 
  -2  -1  10      757.71      780.17      7.58 o 
  -1  -1  10       71.12       79.50      1.30 o 
   0  -1  10       21.92       24.29      0.67 o 
   1  -1  10     1443.45     1541.52     15.56 o 
   2  -1  10      157.87      150.93      2.26 o 
   3  -1  10      235.55      236.33      4.21 o 
   4  -1  10        7.19        8.93      1.36 o 
   5  -1  10      105.26      109.29      4.09 o 
   6  -1  10       16.87       19.22      1.74 o 
   7  -1  10       10.11        9.18      1.60 o 
  -7   0  10       15.73       11.29      2.00 o 
  -6   0  10      207.56      211.22      5.80 o 
  -5   0  10      732.85      707.46     13.05 o 
  -4   0  10       48.57       57.14      1.79 o 
  -3   0  10        3.06        4.21      0.66 o 
  -2   0  10      699.87      709.01      6.95 o 
  -1   0  10      649.36      642.45      7.60 o 
   0   0  10      190.28      170.91      2.56 o 
   1   0  10       24.80       15.82      0.76 o 
   2   0  10      881.15      852.69      8.17 o 
   3   0  10      234.90      206.73      3.29 o 
   4   0  10       46.78       47.00      1.72 o 
   5   0  10       88.85       82.17      2.36 o 
   6   0  10       13.42       11.53      1.23 o 
   7   0  10      436.13      427.44     12.59 o 
  -7   1  10       90.57       93.82      4.10 o 
  -6   1  10      132.47      134.41      6.15 o 
  -5   1  10      186.81      195.51      5.38 o 
  -4   1  10      751.90      777.18      9.67 o 
  -3   1  10       61.86       63.16      1.91 o 
  -2   1  10      718.63      714.72      8.78 o 
  -1   1  10       53.47       45.77      1.38 o 
   0   1  10       49.96       45.14      1.51 o 
   1   1  10     1335.05     1393.45     17.92 o 
   2   1  10      860.46      915.53     10.54 o 
   3   1  10       52.71       62.95      1.40 o 
   4   1  10       32.37       27.76      0.84 o 
   5   1  10      235.70      239.64      3.87 o 
   6   1  10      141.52      154.74      3.55 o 
   7   1  10       81.46       84.91      3.62 o 
   8   1  10       19.60       22.83      2.42 o 
  -7   2  10       69.87       74.31      3.84 o 
  -6   2  10        7.27        8.58      1.97 o 
  -5   2  10      322.40      317.43      6.10 o 
  -4   2  10      187.49      185.40      3.07 o 
  -3   2  10       37.17       37.38      2.61 o 
  -2   2  10        3.53        3.20      0.67 o 
  -1   2  10       90.11       87.15      1.97 o 
   0   2  10      443.90      473.81     11.48 o 
   1   2  10      155.93      141.06      3.05 o 
   2   2  10     1017.44     1064.30     10.70 o 
   3   2  10        4.50        6.58      0.58 o 
   4   2  10      186.28      172.83      2.62 o 
   5   2  10       56.59       62.48      1.54 o 
   6   2  10      146.26      164.25      4.41 o 
   7   2  10      140.00      140.93      4.49 o 
   8   2  10       25.57       23.02      2.33 o 
  -6   3  10      271.30      283.06      7.48 o 
  -5   3  10        7.77        9.17      1.58 o 
  -4   3  10      113.91      118.56      2.68 o 
  -3   3  10       13.08       10.57      0.98 o 
  -2   3  10      398.39      399.55      6.43 o 
  -1   3  10       35.52       33.64      1.64 o 
   0   3  10        2.55        4.13      0.78 o 
   1   3  10      661.28      608.81      9.18 o 
   2   3  10      557.42      559.30      8.62 o 
   3   3  10       46.20       51.68      1.44 o 
   4   3  10        2.36        2.61      0.60 o 
   5   3  10       55.84       45.73      1.58 o 
   6   3  10      380.32      368.93      5.50 o 
   7   3  10       66.97       64.68      2.43 o 
   8   3  10        8.72       11.68      2.45 o 
  -6   4  10       37.47       31.68      4.84 o 
  -5   4  10       60.77       59.99      3.39 o 
  -4   4  10      193.55      196.88      4.05 o 
  -3   4  10        3.75        4.07      0.94 o 
  -2   4  10      379.75      380.27      5.50 o 
  -1   4  10       82.55       82.44      2.69 o 
   0   4  10      716.57      671.75     19.34 o 
   1   4  10      313.89      307.50      8.37 o 
   2   4  10       80.29       73.13      2.91 o 
   3   4  10      312.19      311.81      7.02 o 
   4   4  10       92.05       96.98      2.75 o 
   5   4  10      133.58      135.73      4.69 o 
   6   4  10       14.03       18.26      1.29 o 
   7   4  10       25.71       29.50      1.64 o 
   8   4  10       27.30       31.64      3.29 o 
  -5   5  10       11.59        7.60      1.82 o 
  -4   5  10       36.90       27.77      2.08 o 
  -3   5  10       34.66       33.72      1.65 o 
  -2   5  10      218.80      222.20      4.39 o 
  -1   5  10       62.63       62.81      1.91 o 
   0   5  10      110.51      112.32      3.80 o 
   1   5  10      136.74      136.02      4.23 o 
   2   5  10      586.89      552.35     10.74 o 
   3   5  10      102.42      102.73      4.09 o 
   4   5  10       38.02       37.88      2.49 o 
   5   5  10       84.14       81.55      3.40 o 
   6   5  10       86.54       80.83      4.30 o 
   7   5  10       56.80       52.95      2.56 o 
  -4   6  10       53.72       54.77      2.78 o 
  -3   6  10       55.56       61.74      2.77 o 
  -2   6  10       10.66       13.72      1.62 o 
  -1   6  10       30.55       33.31      1.89 o 
   0   6  10       24.18       25.94      1.59 o 
   1   6  10      189.71      188.45      5.38 o 
   2   6  10       26.19       19.26      1.99 o 
   3   6  10       47.52       49.79      2.87 o 
   4   6  10        2.84        1.85      2.16 o 
   5   6  10       72.85       73.51      3.57 o 
   6   6  10       53.75       47.65      3.04 o 
   7   6  10        1.52        2.23      1.51 o 
  -3   7  10       49.73       53.46      3.36 o 
  -2   7  10       88.23       91.44      4.34 o 
  -1   7  10      108.80      112.31      5.04 o 
   0   7  10       69.89       60.46      2.65 o 
   1   7  10       66.53       65.10      3.45 o 
   2   7  10       99.48      100.62      4.16 o 
   3   7  10      115.63      105.92      4.28 o 
   4   7  10       34.74       22.92      3.82 o 
   5   7  10       17.02       22.56      5.11 o 
   6   7  10       11.61       18.02      2.32 o 
  -2   8  10       12.38       10.12      2.19 o 
  -1   8  10       18.54       19.47      2.00 o 
   0   8  10      106.67      105.33      4.61 o 
   1   8  10       79.22       73.37      3.89 o 
   2   8  10       49.73       48.90      4.40 o 
   3   8  10       23.07       24.61      4.11 o 
   4   8  10        0.43        1.75      2.54 o 
   0  -8  11       42.79       51.11      4.92 o 
  -4  -7  11       91.41      100.65      6.82 o 
  -3  -7  11       76.89       73.82      5.85 o 
  -2  -7  11      100.71       95.79      5.29 o 
  -1  -7  11       12.21       13.01      2.13 o 
   0  -7  11        1.51        2.92      1.28 o 
   1  -7  11       67.65       66.17      2.78 o 
   2  -7  11       29.44       34.30      3.96 o 
   3  -7  11       20.07       18.10      2.35 o 
  -5  -6  11      198.26      203.62      9.20 o 
  -4  -6  11        6.07        1.99      1.76 o 
  -3  -6  11       75.61       74.85      3.75 o 
  -2  -6  11      179.93      180.87      7.10 o 
  -1  -6  11       92.21       92.09      5.61 o 
   0  -6  11      129.29      137.42      3.60 o 
   1  -6  11        2.07        2.21      1.09 o 
   2  -6  11      119.70      126.83      3.48 o 
   3  -6  11       92.03       89.18      2.93 o 
   4  -6  11       29.73       31.90      4.00 o 
  -6  -5  11      106.29      112.10      4.35 o 
  -5  -5  11       40.75       37.74      2.18 o 
  -4  -5  11       63.08       67.20      3.51 o 
  -3  -5  11      109.43      114.55      5.03 o 
  -2  -5  11      133.18      124.82      3.52 o 
  -1  -5  11       55.58       53.88      2.14 o 
   0  -5  11       15.89       16.94      1.40 o 
   1  -5  11      153.56      150.57      4.44 o 
   2  -5  11       60.42       58.05      2.27 o 
   3  -5  11      172.61      158.16      3.67 o 
   4  -5  11       15.38       15.60      3.64 o 
   5  -5  11       14.51       10.87      2.75 o 
   6  -5  11       94.62       85.23      5.82 o 
  -6  -4  11      147.93      152.56      4.13 o 
  -5  -4  11      176.74      179.74      4.30 o 
  -4  -4  11      344.68      320.14      5.87 o 
  -3  -4  11       10.00       11.91      1.49 o 
  -2  -4  11       12.51       15.44      1.89 o 
  -1  -4  11      226.55      232.45      3.42 o 
   0  -4  11      315.18      300.60      4.52 o 
   1  -4  11       85.50       87.79      2.95 o 
   2  -4  11       63.64       65.85      2.17 o 
   3  -4  11      270.12      234.23      6.84 o 
   4  -4  11       66.29       68.11      3.02 o 
   5  -4  11       22.71       23.18      2.20 o 
   6  -4  11       17.54       23.21      3.44 o 
  -7  -3  11        4.00        0.61      1.75 o 
  -6  -3  11      178.60      185.18      7.20 o 
  -5  -3  11       64.87       56.44      2.37 o 
  -4  -3  11      176.84      173.78      3.90 o 
  -3  -3  11      189.79      199.46      3.54 o 
  -2  -3  11     1465.89     1463.60     13.59 o 
  -1  -3  11      126.24      114.74      2.11 o 
   0  -3  11      965.14      958.64     10.11 o 
   1  -3  11      423.08      417.61      5.59 o 
   2  -3  11      557.72      523.34      8.64 o 
   3  -3  11      185.14      182.00      4.33 o 
   4  -3  11        8.32        7.53      1.31 o 
   5  -3  11       49.36       47.85      2.61 o 
   6  -3  11       54.07       50.30      3.02 o 
   7  -3  11       45.28       44.03      4.16 o 
  -7  -2  11        1.00        2.36      1.66 o 
  -6  -2  11       76.04       82.00      3.63 o 
  -5  -2  11      185.90      180.55      5.11 o 
  -4  -2  11       56.62       46.96      1.74 o 
  -3  -2  11      596.49      585.61      7.49 o 
  -2  -2  11       77.55       76.77      1.57 o 
  -1  -2  11       22.70       24.01      0.99 o 
   0  -2  11      291.26      311.90      3.91 o 
   1  -2  11      417.29      402.69      4.74 o 
   2  -2  11      941.46      941.38     12.70 o 
   3  -2  11       23.70       24.76      1.92 o 
   4  -2  11      484.35      473.15      8.96 o 
   5  -2  11       73.86       69.46      2.89 o 
   6  -2  11       98.44      102.27      3.75 o 
   7  -2  11       41.69       41.72      3.68 o 
  -7  -1  11       61.74       66.65      4.24 o 
  -6  -1  11      215.18      209.99      5.86 o 
  -5  -1  11      128.37      133.66      4.32 o 
  -4  -1  11        5.40        7.06      1.18 o 
  -3  -1  11       42.00       42.60      2.27 o 
  -2  -1  11      275.23      280.28      3.62 o 
  -1  -1  11      190.35      199.78      2.51 o 
   0  -1  11       11.72       12.96      0.67 o 
   1  -1  11      548.31      517.15      5.92 o 
   2  -1  11      193.24      196.68      4.45 o 
   3  -1  11      544.87      539.77      7.97 o 
   4  -1  11        1.43        0.17      0.69 o 
   5  -1  11       78.98       80.60      2.49 o 
   6  -1  11       49.41       50.47      3.94 o 
   7  -1  11       11.10       15.54      1.86 o 
  -7   0  11       26.52       25.08      7.91 o 
  -6   0  11      147.31      145.82      4.82 o 
  -5   0  11      184.46      188.90      8.17 o 
  -4   0  11      452.45      440.94      7.08 o 
  -3   0  11     1121.16     1132.27     13.17 o 
  -2   0  11      885.78      878.80     12.26 o 
  -1   0  11      477.13      465.96      7.08 o 
   0   0  11      357.77      361.40      4.13 o 
   1   0  11      519.48      514.63      5.69 o 
   2   0  11      474.43      498.53      6.50 o 
   3   0  11        1.60        1.72      0.51 o 
   4   0  11       12.74       10.62      1.04 o 
   5   0  11       74.39       77.05      2.34 o 
   6   0  11        0.60        0.62      0.81 o 
   7   0  11       24.61       27.39      2.40 o 
  -7   1  11       42.72       40.02      3.06 o 
  -6   1  11       72.26       72.85      6.05 o 
  -5   1  11       17.36       19.46      1.73 o 
  -4   1  11      287.66      294.49      4.69 o 
  -3   1  11       73.76       73.42      2.33 o 
  -2   1  11      964.23      984.35     11.76 o 
  -1   1  11       38.56       42.36      1.37 o 
   0   1  11       71.22       74.98      4.74 o 
   1   1  11      706.70      680.61     12.37 o 
   2   1  11      930.88      953.62     11.03 o 
   3   1  11      725.76      733.36      7.95 o 
   4   1  11       52.34       52.67      1.80 o 
   5   1  11      195.20      207.49      3.58 o 
   6   1  11       12.53       13.48      1.14 o 
   7   1  11       79.69       81.35      3.56 o 
  -7   2  11       50.50       55.82      4.80 o 
  -6   2  11       67.14       69.29      3.63 o 
  -5   2  11      120.78      125.60      4.64 o 
  -4   2  11        2.11        1.32      0.76 o 
  -3   2  11      118.56      119.04      3.61 o 
  -2   2  11       30.76       33.38      1.55 o 
  -1   2  11       63.42       59.47      1.68 o 
   0   2  11      123.33      141.62      3.14 o 
   1   2  11      297.57      296.44      5.52 o 
   2   2  11      577.10      573.32      8.70 o 
   3   2  11       44.40       43.29      2.06 o 
   4   2  11        9.24        9.46      0.75 o 
   5   2  11      156.52      173.44      2.76 o 
   6   2  11       19.34       13.85      1.63 o 
   7   2  11      127.98      109.64      3.97 o 
   8   2  11       90.78       90.54      5.36 o 
  -6   3  11      292.06      301.12      7.87 o 
  -5   3  11      259.54      278.09     10.79 o 
  -4   3  11      587.29      590.29      7.91 o 
  -3   3  11      100.32       94.65      2.35 o 
  -2   3  11       94.47      102.14      2.89 o 
  -1   3  11      430.76      398.30      7.19 o 
   0   3  11       20.69       20.30      2.17 o 
   1   3  11      298.37      308.44      5.53 o 
   2   3  11       82.79       83.95      2.72 o 
   3   3  11        1.54        1.29      0.81 o 
   4   3  11        1.60        0.60      0.85 o 
   5   3  11      124.20      141.76      2.32 o 
   6   3  11        0.77        1.35      0.75 o 
   7   3  11       63.83       65.10      3.09 o 
  -6   4  11       98.17       98.67      4.57 o 
  -5   4  11        4.93        6.48      1.43 o 
  -4   4  11      305.44      289.04      4.86 o 
  -3   4  11        8.12       10.74      1.10 o 
  -2   4  11      125.85      122.64      3.85 o 
  -1   4  11      222.55      222.57      4.32 o 
   0   4  11      139.80      137.08      4.22 o 
   1   4  11      807.13      788.01     13.92 o 
   2   4  11      579.09      575.05     10.88 o 
   3   4  11      162.65      157.90      4.59 o 
   4   4  11       34.84       36.78      2.39 o 
   5   4  11      223.56      248.58      6.10 o 
   6   4  11       83.64       93.17      2.94 o 
   7   4  11       11.85        9.45      1.20 o 
  -5   5  11        2.06        4.06      1.57 o 
  -4   5  11       29.83       26.62      2.06 o 
  -3   5  11        0.93        0.30      1.12 o 
  -2   5  11       21.76       21.53      1.62 o 
  -1   5  11        6.21        7.53      0.95 o 
   0   5  11      142.29      124.37      4.11 o 
   1   5  11       62.83       66.96      3.00 o 
   2   5  11      334.36      349.52      7.80 o 
   3   5  11       38.54       37.04      2.48 o 
   4   5  11       60.49       58.41      3.06 o 
   5   5  11      131.83      120.57      6.61 o 
   6   5  11      113.60      117.45      4.28 o 
   7   5  11       53.86       53.30      3.15 o 
  -4   6  11       53.32       60.21      4.15 o 
  -3   6  11       43.58       45.07      2.50 o 
  -2   6  11       17.91       17.27      1.73 o 
  -1   6  11       41.89       41.39      2.03 o 
   0   6  11        3.99        2.37      1.09 o 
   1   6  11       68.57       63.28      3.18 o 
   2   6  11       44.05       45.01      3.06 o 
   3   6  11       36.51       34.19      2.58 o 
   4   6  11       25.77       24.77      3.82 o 
   5   6  11        0.50        1.85      2.48 o 
   6   6  11       64.59       81.53      9.48 o 
  -3   7  11       57.00       59.93      3.00 o 
  -2   7  11       84.94       86.24      3.30 o 
  -1   7  11       47.19       44.40      3.09 o 
   0   7  11       98.69      103.97      3.22 o 
   1   7  11      219.96      207.68      6.15 o 
   2   7  11       63.52       66.59      3.50 o 
   3   7  11      129.20      122.90      6.85 o 
   4   7  11        3.62        3.64      2.57 o 
   5   7  11       13.30       12.57      3.54 o 
   6   7  11       19.55       14.02      2.20 o 
  -1   8  11        6.56        6.33      2.02 o 
   0   8  11       37.73       36.61      4.00 o 
   1   8  11       56.76       49.36      4.72 o 
   2   8  11       58.86       56.08      3.57 o 
   3   8  11       48.05       41.51      4.93 o 
   4   8  11       11.25       11.54      3.51 o 
  -3  -7  12       79.00       76.46      6.11 o 
  -2  -7  12      117.15      120.71      4.95 o 
  -1  -7  12        4.50        3.53      1.82 o 
   0  -7  12      119.94      118.79      4.55 o 
   1  -7  12      139.82      149.95      6.09 o 
   2  -7  12       28.06       31.88      2.68 o 
   3  -7  12        7.07        6.61      2.89 o 
  -5  -6  12       96.02      108.24      7.16 o 
  -4  -6  12        4.83        2.75      1.86 o 
  -3  -6  12       66.86       65.92      3.68 o 
  -2  -6  12      285.35      292.30      7.15 o 
  -1  -6  12      172.15      175.51      5.20 o 
   0  -6  12      117.29      113.57      3.31 o 
   1  -6  12       18.96       20.10      1.92 o 
   2  -6  12      108.15      107.93      4.84 o 
   3  -6  12       33.21       34.57      2.04 o 
   4  -6  12       55.53       55.72      4.90 o 
  -5  -5  12       17.15       13.05      2.35 o 
  -4  -5  12       16.77       18.25      2.38 o 
  -3  -5  12      205.90      216.76      9.83 o 
  -2  -5  12       62.83       61.05      6.31 o 
  -1  -5  12       49.50       54.67      2.79 o 
   0  -5  12      117.68      106.32      2.98 o 
   1  -5  12      181.38      169.97      3.84 o 
   2  -5  12       31.55       33.77      2.28 o 
   3  -5  12       15.64       14.45      3.54 o 
   4  -5  12       44.26       41.27      2.76 o 
   5  -5  12      139.47      155.67      7.66 o 
  -6  -4  12      113.90      114.69      4.38 o 
  -5  -4  12      156.76      157.24      4.14 o 
  -4  -4  12      208.61      209.25      4.56 o 
  -3  -4  12      144.49      158.84      3.99 o 
  -2  -4  12      285.38      292.05      6.51 o 
  -1  -4  12      731.80      748.71      9.23 o 
   0  -4  12      110.96      114.31      2.69 o 
   1  -4  12      225.65      222.43      3.76 o 
   2  -4  12       10.74       12.11      1.21 o 
   3  -4  12      137.77      116.45      3.81 o 
   4  -4  12       53.99       54.97      2.87 o 
   5  -4  12        3.04        3.59      1.43 o 
   6  -4  12        0.61        0.20      1.97 o 
  -6  -3  12       30.38       29.84      2.62 o 
  -5  -3  12       66.97       61.71      4.43 o 
  -4  -3  12      234.87      210.58      3.89 o 
  -3  -3  12       68.95       71.69      2.21 o 
  -2  -3  12     1731.31     1714.12     26.74 o 
  -1  -3  12        8.01        9.76      0.80 o 
   0  -3  12        2.03        3.17      0.71 o 
   1  -3  12      381.35      384.31      5.45 o 
   2  -3  12      471.16      457.90      7.24 o 
   3  -3  12      324.66      282.08      5.70 o 
   4  -3  12        0.67       -0.90      0.90 o 
   5  -3  12      263.29      250.17      6.25 o 
   6  -3  12       28.87       21.98      2.17 o 
   7  -3  12       44.34       39.29      4.15 o 
  -7  -2  12        2.14        1.23      1.69 o 
  -6  -2  12       14.91       19.26      5.15 o 
  -5  -2  12      118.28      109.96      4.02 o 
  -4  -2  12      181.31      169.28      3.96 o 
  -3  -2  12       41.51       28.52      2.64 o 
  -2  -2  12      328.31      322.98      4.57 o 
  -1  -2  12       13.64       15.36      0.84 o 
   0  -2  12      158.38      159.51      2.51 o 
   1  -2  12      161.11      162.94      3.69 o 
   2  -2  12      249.41      253.84      5.46 o 
   3  -2  12      215.79      193.30      3.95 o 
   4  -2  12      778.42      758.36     11.00 o 
   5  -2  12       37.88       39.26      2.00 o 
   6  -2  12       85.15       88.67      3.53 o 
   7  -2  12       22.19       25.20      3.34 o 
  -7  -1  12       55.32       50.90      3.34 o 
  -6  -1  12      187.66      186.14      5.59 o 
  -5  -1  12       86.92       90.09      5.67 o 
  -4  -1  12      216.27      212.71      4.49 o 
  -3  -1  12      199.71      222.06      5.16 o 
  -2  -1  12     1121.65     1141.76     13.01 o 
  -1  -1  12        2.84        1.84      0.43 o 
   0  -1  12       79.56       72.28      1.52 o 
   1  -1  12      516.32      527.41      7.72 o 
   2  -1  12      179.13      173.06      3.83 o 
   3  -1  12       87.96       86.64      2.40 o 
   4  -1  12      167.79      168.41      5.83 o 
   5  -1  12       90.31       94.41      2.79 o 
   6  -1  12       58.04       61.12      2.46 o 
   7  -1  12        8.13        8.54      1.64 o 
  -7   0  12        0.84        0.33      1.71 o 
  -6   0  12      121.55      123.67      6.66 o 
  -5   0  12       42.91       42.54      3.16 o 
  -4   0  12      386.08      376.61      6.43 o 
  -3   0  12      784.71      782.31     13.35 o 
  -2   0  12      118.83      110.92      3.25 o 
  -1   0  12      225.14      253.42      3.86 o 
   0   0  12      385.63      414.68      5.45 o 
   1   0  12     1165.81     1147.38     11.67 o 
   2   0  12      293.11      302.51      4.35 o 
   3   0  12      146.17      157.98      6.32 o 
   4   0  12      256.27      260.13      4.77 o 
   5   0  12      315.49      314.08      5.60 o 
   6   0  12       10.67       14.44      1.38 o 
   7   0  12        3.21        2.28      1.35 o 
  -7   1  12        8.05        3.90      2.59 o 
  -6   1  12       72.78       72.88      3.66 o 
  -5   1  12       11.11       12.53      1.59 o 
  -4   1  12        7.66        6.72      1.08 o 
  -3   1  12        3.84        4.36      0.95 o 
  -2   1  12      520.82      510.94      7.68 o 
  -1   1  12      301.11      317.38      4.61 o 
   0   1  12       59.89       57.35      1.85 o 
   1   1  12      123.93      110.82      2.96 o 
   2   1  12     1555.86     1566.30     20.78 o 
   3   1  12      690.62      695.73      8.65 o 
   4   1  12       93.88       91.74      2.46 o 
   5   1  12       83.57       82.91      2.19 o 
   6   1  12      102.08      106.17      2.61 o 
   7   1  12       23.79       21.60      4.13 o 
  -6   2  12       31.13       32.36      2.89 o 
  -5   2  12       20.19       19.70      2.19 o 
  -4   2  12      367.50      376.74      5.60 o 
  -3   2  12      985.97      967.92     13.46 o 
  -2   2  12       44.21       49.02      2.22 o 
  -1   2  12       39.62       41.28      1.71 o 
   0   2  12       27.06       25.43      1.38 o 
   1   2  12      204.14      195.05      3.95 o 
   2   2  12       10.04       10.79      1.04 o 
   3   2  12       14.25       11.89      1.43 o 
   4   2  12       10.20       11.36      0.77 o 
   5   2  12       75.88       79.68      2.37 o 
   6   2  12       95.15       92.42      2.71 o 
   7   2  12       39.39       30.53      2.40 o 
  -6   3  12      117.02      118.17      4.94 o 
  -5   3  12      186.73      182.58      5.62 o 
  -4   3  12       94.03       92.66      3.07 o 
  -3   3  12      545.68      548.30      8.13 o 
  -2   3  12       36.45       33.53      1.71 o 
  -1   3  12      245.21      251.55      5.31 o 
   0   3  12       26.19       25.55      4.78 o 
   1   3  12       66.49       62.92      7.29 o 
   2   3  12      420.16      423.65      8.51 o 
   3   3  12      486.94      493.62      9.74 o 
   4   3  12        9.85       12.35      1.61 o 
   5   3  12       26.51       26.64      1.64 o 
   6   3  12        6.09        4.10      0.97 o 
   7   3  12       26.15       29.77      4.91 o 
  -5   4  12        6.75        6.82      1.64 o 
  -4   4  12       80.09       85.66      3.56 o 
  -3   4  12      332.54      329.31      6.02 o 
  -2   4  12       45.18       45.41      1.70 o 
  -1   4  12       31.56       31.72      1.67 o 
   0   4  12        1.86        1.11      1.00 o 
   1   4  12      896.49      893.94     15.61 o 
   2   4  12      286.83      285.48      6.65 o 
   3   4  12      175.44      172.75      4.96 o 
   4   4  12        0.89        2.25      1.30 o 
   5   4  12      194.09      199.14      5.44 o 
   6   4  12       82.61       69.19      3.19 o 
   7   4  12        7.93        6.85      2.00 o 
  -5   5  12      140.74      151.97     18.05 o 
  -4   5  12       43.33       43.78      2.85 o 
  -3   5  12       52.32       48.79      2.41 o 
  -2   5  12        0.71        0.41      0.87 o 
  -1   5  12       30.93       30.11      1.72 o 
   0   5  12       47.81       43.24      2.61 o 
   1   5  12        2.42        4.06      1.32 o 
   2   5  12       68.16       62.65      3.05 o 
   3   5  12       52.07       49.35      2.78 o 
   4   5  12       62.10       64.42      3.26 o 
   5   5  12       74.65       88.10      5.87 o 
   6   5  12        5.04        5.75      1.61 o 
   7   5  12       91.73       91.52      5.74 o 
  -4   6  12        8.71        9.18      1.75 o 
  -3   6  12       67.13       75.02      3.18 o 
  -2   6  12        4.98        6.52      1.57 o 
  -1   6  12       55.03       52.07      2.32 o 
   0   6  12        0.62        0.48      0.99 o 
   1   6  12      211.01      207.88      5.94 o 
   2   6  12      207.72      195.24      8.67 o 
   3   6  12        8.91       10.30      1.83 o 
   4   6  12       34.71       38.80      2.87 o 
   5   6  12       20.80       20.02      3.82 o 
   6   6  12       59.23       59.00      6.47 o 
  -2   7  12       20.70       19.71      2.10 o 
  -1   7  12       39.34       41.33      7.43 o 
   0   7  12       81.19       78.94      3.86 o 
   1   7  12       94.50       94.45      4.15 o 
   2   7  12       16.45       15.56      2.17 o 
   3   7  12       62.37       61.67      4.10 o 
   4   7  12       57.40       55.10      5.43 o 
   5   7  12       26.87       22.47      4.08 o 
   0   8  12        7.69        3.99      1.82 o 
   1   8  12       23.96       25.72      4.60 o 
   2   8  12      101.84       95.71      4.50 o 
   3   8  12       21.13       21.77      3.52 o 
  -2  -7  13      145.72      159.55      7.77 o 
  -1  -7  13       38.62       32.87      4.13 o 
   0  -7  13      113.75      136.47      6.90 o 
   1  -7  13       85.42       87.11      3.99 o 
   2  -7  13       49.63       50.63      3.14 o 
  -4  -6  13       25.11       25.49      4.48 o 
  -3  -6  13       43.20       50.73      6.85 o 
  -2  -6  13       67.03       73.06      3.59 o 
  -1  -6  13       11.00       16.57      3.90 o 
   0  -6  13        9.58       11.05      2.39 o 
   1  -6  13       71.22       81.78      2.86 o 
   2  -6  13       59.57       61.84      2.58 o 
   3  -6  13       29.67       34.51      3.98 o 
   4  -6  13       49.95       62.13      5.11 o 
  -5  -5  13       44.48       61.81      5.50 o 
  -4  -5  13       21.97       26.62      2.71 o 
  -3  -5  13      148.75      165.31      4.37 o 
  -2  -5  13       86.10       87.23      8.79 o 
  -1  -5  13       29.87       31.84      2.31 o 
   0  -5  13      109.88      104.24      3.00 o 
   1  -5  13       50.25       54.25      2.28 o 
   2  -5  13       38.55       37.11      2.04 o 
   3  -5  13        2.10        4.59      1.44 o 
   4  -5  13       20.45       19.60      2.20 o 
   5  -5  13       41.70       44.98      4.46 o 
  -6  -4  13      209.99      226.00      6.45 o 
  -5  -4  13       17.30       16.05      2.10 o 
  -4  -4  13      202.94      193.65      6.83 o 
  -3  -4  13      291.90      297.09      5.83 o 
  -2  -4  13      407.04      415.26      8.42 o 
  -1  -4  13      520.44      496.33      7.83 o 
   0  -4  13       12.02       14.78      1.13 o 
   1  -4  13      159.77      156.82      3.67 o 
   2  -4  13        6.69        8.16      1.14 o 
   3  -4  13        8.54       11.73      1.65 o 
   4  -4  13       61.90       56.06      2.91 o 
   5  -4  13       13.09       10.42      1.82 o 
   6  -4  13       21.53       20.46      3.59 o 
  -6  -3  13        7.97        4.72      1.76 o 
  -5  -3  13       49.50       51.92      3.37 o 
  -4  -3  13       77.46       71.40      3.76 o 
  -3  -3  13      207.32      191.31      7.25 o 
  -2  -3  13      179.40      169.00      4.47 o 
  -1  -3  13       51.27       50.17      1.50 o 
   0  -3  13        9.99        9.80      0.95 o 
   1  -3  13      146.89      142.97      2.79 o 
   2  -3  13      283.78      270.04      5.04 o 
   3  -3  13       53.61       63.40      5.30 o 
   4  -3  13      200.71      175.90      4.91 o 
   5  -3  13      380.78      364.10     14.43 o 
   6  -3  13        2.54        4.17      1.47 o 
  -6  -2  13        7.87        5.79      1.88 o 
  -5  -2  13       52.97       64.19      5.29 o 
  -4  -2  13       60.04       62.68      3.53 o 
  -3  -2  13      466.90      453.27      8.70 o 
  -2  -2  13       68.02       81.91      2.81 o 
  -1  -2  13      601.90      588.94      6.72 o 
   0  -2  13      429.30      410.26      5.00 o 
   1  -2  13      442.30      427.08      6.72 o 
   2  -2  13      238.00      235.85      4.45 o 
   3  -2  13        9.90        9.83      1.13 o 
   4  -2  13      163.06      154.76      3.71 o 
   5  -2  13        5.32        7.60      1.24 o 
   6  -2  13       40.62       41.04      2.59 o 
   7  -2  13        7.87       11.15      2.84 o 
  -6  -1  13       11.47        3.39      1.74 o 
  -5  -1  13      115.46      116.96      4.30 o 
  -4  -1  13      126.24      118.18      3.34 o 
  -3  -1  13      413.58      440.72      8.52 o 
  -2  -1  13      459.33      486.20      6.94 o 
  -1  -1  13      259.78      272.00      3.69 o 
   0  -1  13      427.22      441.74      5.98 o 
   1  -1  13      366.77      367.24      5.13 o 
   2  -1  13      282.00      287.78      4.99 o 
   3  -1  13       82.95       77.67      2.32 o 
   4  -1  13       31.58       35.58      1.76 o 
   5  -1  13      127.95      135.05      3.45 o 
   6  -1  13       72.42       64.91      2.53 o 
   7  -1  13        6.09        6.33      1.61 o 
  -6   0  13       39.99       32.97      3.79 o 
  -5   0  13       31.97       29.11      2.42 o 
  -4   0  13      299.51      287.12      9.10 o 
  -3   0  13       39.28       32.09      2.61 o 
  -2   0  13       18.59       20.99      1.30 o 
  -1   0  13      229.56      227.53      4.35 o 
   0   0  13      145.95      155.46      3.27 o 
   1   0  13      462.03      483.50      7.73 o 
   2   0  13      206.97      204.95      3.37 o 
   3   0  13      799.23      760.27     11.22 o 
   4   0  13      212.16      213.78      4.29 o 
   5   0  13      217.67      217.07      8.15 o 
   6   0  13       39.72       36.50      1.95 o 
   7   0  13        0.87        1.92      1.11 o 
  -6   1  13       40.78       42.49      3.12 o 
  -5   1  13       51.66       47.64      4.32 o 
  -4   1  13       61.25       64.57      2.83 o 
  -3   1  13      336.02      351.48      6.04 o 
  -2   1  13      350.97      357.57      5.93 o 
  -1   1  13      123.96      131.30      2.94 o 
   0   1  13      457.16      461.34      7.34 o 
   1   1  13      106.29      107.05      3.84 o 
   2   1  13      452.27      472.78      9.54 o 
   3   1  13        1.12        1.45      0.78 o 
   4   1  13       52.52       53.74      1.98 o 
   5   1  13      109.49      116.66      2.65 o 
   6   1  13       70.09       75.62      2.28 o 
   7   1  13       20.24       21.16      4.46 o 
  -6   2  13       12.02       13.69      2.27 o 
  -5   2  13       11.53       11.00      1.97 o 
  -4   2  13      179.10      183.58      3.56 o 
  -3   2  13      229.36      227.88      4.63 o 
  -2   2  13       94.72      100.81      2.79 o 
  -1   2  13       23.36       27.98      1.91 o 
   0   2  13      151.86      146.25      4.02 o 
   1   2  13      306.45      306.87      6.90 o 
   2   2  13       62.10       59.61      2.13 o 
   3   2  13      129.78      130.81      7.79 o 
   4   2  13      220.48      224.55      5.68 o 
   5   2  13      127.88      134.76      6.69 o 
   6   2  13       84.54       92.81      2.81 o 
   7   2  13       29.55       26.49      3.61 o 
  -6   3  13       36.07       34.46      4.08 o 
  -5   3  13       69.74       67.00      3.48 o 
  -4   3  13       10.98        8.82      1.16 o 
  -3   3  13      328.90      327.62      5.39 o 
  -2   3  13      117.45      119.61      3.47 o 
  -1   3  13      214.55      210.63      5.49 o 
   0   3  13       86.74       82.92      5.93 o 
   1   3  13       23.95       21.80      1.81 o 
   2   3  13      646.84      641.42     11.89 o 
   3   3  13      138.49      145.53      7.38 o 
   4   3  13       93.00       95.10      3.68 o 
   5   3  13        7.81        6.74      1.41 o 
  -5   4  13        6.61        8.24      2.05 o 
  -4   4  13      313.23      308.83      9.22 o 
  -3   4  13      459.05      431.24      7.76 o 
  -2   4  13      171.64      166.19      3.34 o 
  -1   4  13       15.75       14.66      1.53 o 
   0   4  13      111.36      104.27      3.71 o 
   1   4  13       91.76       87.03      3.92 o 
   2   4  13        1.52        2.62      1.16 o 
   3   4  13       53.93       62.73      6.18 o 
   4   4  13       28.97       33.28      5.29 o 
   5   4  13       60.93       61.16      3.23 o 
   6   4  13       67.22       84.35      8.16 o 
  -4   5  13        4.67        5.86      1.58 o 
  -3   5  13      194.83      189.10      6.62 o 
  -2   5  13       13.13       12.63      1.58 o 
  -1   5  13        0.99        2.03      1.28 o 
   0   5  13      154.41      144.50      4.70 o 
   1   5  13        2.40        2.39      1.23 o 
   2   5  13      264.59      246.21      6.44 o 
   3   5  13      189.06      187.10      5.54 o 
   4   5  13       60.24       72.49      3.62 o 
   5   5  13       25.68       22.79      3.85 o 
   6   5  13       32.28       30.96      2.50 o 
   7   5  13       11.83       16.38      2.26 o 
  -3   6  13      211.71      194.79      7.03 o 
  -2   6  13        0.58        0.73      1.19 o 
  -1   6  13        0.54        1.04      1.33 o 
   0   6  13       16.43       19.20      1.72 o 
   1   6  13      113.94      122.99     11.09 o 
   2   6  13       74.44       71.60      3.77 o 
   3   6  13        5.86       10.29      1.92 o 
   4   6  13       27.63       32.23      2.75 o 
   5   6  13       33.31       42.77      5.00 o 
   6   6  13       36.42       35.64      3.75 o 
  -2   7  13        9.60       12.64      2.75 o 
  -1   7  13       25.37       26.19      2.72 o 
   0   7  13        9.51        9.79      2.02 o 
   1   7  13       23.32       21.25      2.49 o 
   2   7  13        2.97        1.77      1.57 o 
   3   7  13       51.69       51.67      3.45 o 
   4   7  13       32.05       39.05      4.89 o 
   5   7  13       19.49       20.46      4.25 o 
   1   8  13       59.41       48.82      4.27 o 
   2   8  13      102.05       93.55      4.50 o 
   3   8  13       18.95       18.21      3.43 o 
  -1  -7  14       13.64       20.84      3.66 o 
   0  -7  14        0.51       -1.31      2.67 o 
   1  -7  14       27.69       31.33      3.11 o 
  -3  -6  14       85.65       97.03      5.84 o 
  -2  -6  14       48.47       49.10      6.92 o 
  -1  -6  14       19.19       17.36      2.25 o 
   0  -6  14       24.51       25.77      1.89 o 
   1  -6  14      115.42      109.41      5.26 o 
   2  -6  14       29.24       28.94      1.99 o 
   3  -6  14       28.10       23.06      3.51 o 
  -4  -5  14        8.09       15.29      3.97 o 
  -3  -5  14      138.02      147.48      4.83 o 
  -2  -5  14      118.70      119.42      4.25 o 
  -1  -5  14      226.71      231.63      5.86 o 
   0  -5  14       38.51       37.51      1.95 o 
   1  -5  14       58.11       56.16      2.30 o 
   2  -5  14      164.90      162.04      4.09 o 
   3  -5  14       15.48       19.77      2.14 o 
   4  -5  14        3.93        6.79      2.62 o 
  -5  -4  14        0.73        1.89      3.21 o 
  -4  -4  14      209.23      203.70      9.29 o 
  -3  -4  14      129.34      134.83      6.44 o 
  -2  -4  14       11.33       13.27      1.76 o 
  -1  -4  14      118.81      128.90      2.82 o 
   0  -4  14       12.20       12.51      1.13 o 
   1  -4  14      267.25      269.25      4.41 o 
   2  -4  14        2.06        2.53      1.79 o 
   3  -4  14       13.03       11.57      1.64 o 
   4  -4  14       29.13       31.21      2.44 o 
   5  -4  14      128.29      121.02      4.39 o 
  -6  -3  14       58.34       58.50      4.34 o 
  -5  -3  14       63.70       84.20      3.83 o 
  -4  -3  14       92.52       87.82      3.06 o 
  -3  -3  14      120.49      111.51      5.61 o 
  -2  -3  14      440.76      454.99     12.66 o 
  -1  -3  14      216.49      218.85      3.70 o 
   0  -3  14      456.44      429.16      6.64 o 
   1  -3  14       22.17       20.00      1.18 o 
   2  -3  14      213.85      201.50      4.85 o 
   3  -3  14       42.67       43.35      2.02 o 
   4  -3  14       25.78       22.71      1.73 o 
   5  -3  14       49.08       47.50      2.80 o 
   6  -3  14       11.85       11.43      3.02 o 
  -6  -2  14       50.57       60.87      3.49 o 
  -5  -2  14        1.67        6.46      1.68 o 
  -4  -2  14       68.71       67.29      3.59 o 
  -3  -2  14      585.32      562.35     16.46 o 
  -2  -2  14      302.70      286.48      6.36 o 
  -1  -2  14       63.13       61.54      2.12 o 
   0  -2  14      395.09      406.99      5.22 o 
   1  -2  14        4.45        7.87      1.00 o 
   2  -2  14      184.44      180.74      3.84 o 
   3  -2  14        6.02        4.05      0.95 o 
   4  -2  14      114.38      104.85      3.05 o 
   5  -2  14      157.96      155.72      3.98 o 
   6  -2  14       62.43       62.13      3.16 o 
   7  -2  14        1.91        1.46      2.30 o 
  -6  -1  14       53.40       48.76      3.20 o 
  -5  -1  14       63.15       64.69      3.86 o 
  -4  -1  14       12.15       15.72      2.22 o 
  -3  -1  14      352.44      324.14      6.91 o 
  -2  -1  14      104.62       94.68      2.25 o 
  -1  -1  14      145.82      157.18      3.45 o 
   0  -1  14        9.52        7.69      0.82 o 
   1  -1  14        5.14        6.32      0.93 o 
   2  -1  14      109.89      100.44      2.62 o 
   3  -1  14       56.56       63.38      2.16 o 
   4  -1  14      593.05      559.57      8.72 o 
   5  -1  14       72.00       69.38      3.02 o 
   6  -1  14       54.96       57.56      2.79 o 
   7  -1  14       10.75        9.11      2.51 o 
  -6   0  14       41.10       35.06      2.96 o 
  -5   0  14       18.23       16.49      4.55 o 
  -4   0  14      210.06      201.91      7.44 o 
  -3   0  14      657.32      619.54      9.32 o 
  -2   0  14      403.37      435.19      6.90 o 
  -1   0  14       17.30       21.79      1.28 o 
   0   0  14        6.34        4.41      1.65 o 
   1   0  14      673.74      679.84     10.34 o 
   2   0  14      108.12      111.31      2.94 o 
   3   0  14       32.12       37.03      2.28 o 
   4   0  14       12.22       11.84      1.21 o 
   5   0  14      206.30      212.67      4.50 o 
   6   0  14       27.25       27.07      1.82 o 
   7   0  14        4.67        4.99      1.27 o 
  -6   1  14        0.72        1.24      1.84 o 
  -5   1  14       50.95       51.54      3.01 o 
  -4   1  14       78.52       78.53      3.49 o 
  -3   1  14      478.66      475.35     11.95 o 
  -2   1  14       72.20       71.78      2.39 o 
  -1   1  14      226.17      223.52      5.78 o 
   0   1  14       36.14       35.16      1.97 o 
   1   1  14      181.27      168.90      4.13 o 
   2   1  14      448.34      490.33      8.07 o 
   3   1  14       29.64       31.83      2.23 o 
   4   1  14      457.79      462.54      9.55 o 
   5   1  14       75.17       77.14      2.70 o 
   6   1  14       64.15       56.72      2.03 o 
   7   1  14       34.70       36.40      3.56 o 
  -6   2  14        1.39       -0.36      2.03 o 
  -5   2  14        2.55        0.85      1.53 o 
  -4   2  14        0.93        0.19      0.99 o 
  -3   2  14        5.53        5.25      1.18 o 
  -2   2  14      178.88      184.82      7.58 o 
  -1   2  14        6.38        5.77      1.22 o 
   0   2  14       60.90       63.57      2.64 o 
   1   2  14      184.49      191.64      4.95 o 
   2   2  14      317.74      263.55     46.16 o 
   3   2  14      413.83      421.32     12.77 o 
   4   2  14      101.56       99.62      3.65 o 
   5   2  14      127.04      125.52      4.19 o 
   6   2  14      108.39      107.28      5.33 o 
  -5   3  14       76.57       74.21      3.73 o 
  -4   3  14       36.13       35.29      3.01 o 
  -3   3  14      380.21      367.93      5.66 o 
  -2   3  14       61.46       63.78      2.43 o 
  -1   3  14      146.09      142.85      7.50 o 
   0   3  14      218.21      204.64      6.11 o 
   1   3  14       59.92       56.96      2.75 o 
   2   3  14        2.99        4.37      1.30 o 
   3   3  14       11.05       12.02      1.70 o 
   4   3  14      150.30      155.63      4.90 o 
   5   3  14       41.25       47.71      2.69 o 
  -5   4  14       13.84        9.97      2.89 o 
  -4   4  14       95.37       87.18      4.02 o 
  -3   4  14       87.15       85.18      3.07 o 
  -2   4  14      504.76      501.02      8.22 o 
  -1   4  14       46.53       41.94      2.63 o 
   0   4  14      157.63      161.83      4.85 o 
   1   4  14      153.33      141.46      4.54 o 
   2   4  14       62.59       60.60      3.26 o 
   3   4  14      193.52      191.88      5.54 o 
   4   4  14      110.45      101.48      4.03 o 
   5   4  14       62.35       69.81      2.91 o 
  -4   5  14        5.95        6.43      1.70 o 
  -3   5  14       45.17       47.91      2.55 o 
  -2   5  14      164.93      157.02      4.05 o 
  -1   5  14        1.49        0.59      1.28 o 
   0   5  14      133.11      135.57      9.61 o 
   1   5  14       84.60       93.66      4.49 o 
   2   5  14      120.11      128.75      4.55 o 
   3   5  14       43.68       45.44      2.92 o 
   4   5  14      138.74      138.60      4.94 o 
   5   5  14       45.47       57.23      5.31 o 
   6   5  14       32.28       41.12      2.84 o 
  -3   6  14       90.02       89.63      3.51 o 
  -2   6  14       76.20       68.88      6.43 o 
  -1   6  14        1.62        0.72      1.37 o 
   0   6  14       23.11       19.15      2.35 o 
   1   6  14       15.73       13.89      2.03 o 
   2   6  14        5.90        5.95      1.74 o 
   3   6  14        3.57        4.36      1.69 o 
   4   6  14       47.24       53.84      3.42 o 
   5   6  14        7.02        6.43      3.26 o 
   6   6  14       15.74       22.21      6.54 o 
  -1   7  14        7.20        7.94      2.06 o 
   0   7  14       19.72       16.68      2.36 o 
   1   7  14       84.03       82.23      4.21 o 
   2   7  14       23.93       20.64      2.61 o 
   3   7  14       38.46       34.36      3.23 o 
   4   7  14       23.20       23.62      4.46 o 
  -3  -6  15        7.92        5.16      3.08 o 
  -2  -6  15       47.53       41.85      2.94 o 
  -1  -6  15       80.43       85.95      5.59 o 
   0  -6  15       62.59       59.35      3.12 o 
   1  -6  15       67.10       69.65      2.78 o 
   2  -6  15       27.46       27.94      2.41 o 
   3  -6  15       12.75       10.54      2.90 o 
  -4  -5  15       14.15       13.28      4.03 o 
  -3  -5  15      110.99      107.67      6.18 o 
  -2  -5  15       37.50       43.19      2.74 o 
  -1  -5  15       11.75       13.93      1.92 o 
   0  -5  15        1.38        1.72      1.12 o 
   1  -5  15       42.52       47.55      2.18 o 
   2  -5  15      159.54      151.04      3.70 o 
   3  -5  15        8.89       13.14      1.97 o 
   4  -5  15       29.02       35.21      4.16 o 
  -5  -4  15        7.95        3.61      3.54 o 
  -4  -4  15      130.45      143.44      7.02 o 
  -3  -4  15      230.25      228.47      8.49 o 
  -2  -4  15       37.07       37.56      3.59 o 
  -1  -4  15       53.62       58.29      2.31 o 
   0  -4  15       73.55       74.11      2.21 o 
   1  -4  15      153.27      145.29      6.42 o 
   2  -4  15       18.49       19.65      1.64 o 
   3  -4  15        9.67        9.25      1.58 o 
   4  -4  15       22.13       22.06      2.23 o 
   5  -4  15       64.13       68.59      5.16 o 
  -5  -3  15       40.12       41.75      2.95 o 
  -4  -3  15       23.47       26.54      3.62 o 
  -3  -3  15       95.26       93.65      5.26 o 
  -2  -3  15      453.22      442.50     12.49 o 
  -1  -3  15      414.58      405.19      6.75 o 
   0  -3  15      165.44      159.49      3.08 o 
   1  -3  15      166.22      166.24      3.79 o 
   2  -3  15      172.91      164.80      3.87 o 
   3  -3  15       53.51       53.55      2.30 o 
   4  -3  15        0.49        1.29      1.04 o 
   5  -3  15       23.36       18.63      2.11 o 
   6  -3  15       33.51       28.44      3.87 o 
  -6  -2  15        5.94        8.07      2.56 o 
  -5  -2  15        6.25        3.44      1.79 o 
  -4  -2  15       30.16       34.55      2.40 o 
  -3  -2  15       91.32       89.74      5.11 o 
  -2  -2  15       49.92       44.08      3.48 o 
  -1  -2  15        7.43        6.44      1.17 o 
   0  -2  15      489.93      482.71      8.49 o 
   1  -2  15       77.00       78.73      3.20 o 
   2  -2  15       59.95       60.03      2.16 o 
   3  -2  15       11.30       10.15      1.37 o 
   4  -2  15       55.19       60.53      3.03 o 
   5  -2  15      370.07      350.93      6.62 o 
   6  -2  15       50.04       49.56      2.90 o 
  -6  -1  15      184.76      211.64      9.66 o 
  -5  -1  15       36.57       43.74      3.79 o 
  -4  -1  15       62.90       62.67      3.02 o 
  -3  -1  15      173.15      165.75      7.74 o 
  -2  -1  15       99.00       99.70      2.37 o 
  -1  -1  15      346.74      343.24      9.21 o 
   0  -1  15       80.07       89.99      3.29 o 
   1  -1  15       56.48       46.00      2.55 o 
   2  -1  15       29.35       28.09      2.75 o 
   3  -1  15       29.73       27.64      2.20 o 
   4  -1  15       34.82       44.68      2.02 o 
   5  -1  15        1.18        1.99      1.04 o 
   6  -1  15      124.25      129.61      3.67 o 
   7  -1  15        0.38        0.70      2.10 o 
  -6   0  15      106.68      111.77      7.66 o 
  -5   0  15        2.57        4.20      1.56 o 
  -4   0  15      188.20      177.44      6.98 o 
  -3   0  15      486.19      465.12     10.75 o 
  -2   0  15      726.29      729.65     10.56 o 
  -1   0  15        3.07        2.40      0.83 o 
   0   0  15      786.40      788.32     14.19 o 
   1   0  15        3.57        4.25      0.93 o 
   2   0  15       58.56       54.94      2.80 o 
   3   0  15       46.79       47.01      2.61 o 
   4   0  15        0.84        2.26      1.35 o 
   5   0  15      307.25      291.51      7.26 o 
   6   0  15        7.46        7.32      1.32 o 
   7   0  15        1.35        1.90      1.01 o 
  -5   1  15        2.45        0.30      1.49 o 
  -4   1  15       31.69       33.50      2.47 o 
  -3   1  15      120.15      120.45      4.72 o 
  -2   1  15        0.93        0.04      0.86 o 
  -1   1  15      153.18      159.36      3.49 o 
   0   1  15      450.73      436.70      8.63 o 
   1   1  15        0.98        1.97      1.48 o 
   2   1  15      156.47      159.96      3.82 o 
   3   1  15      240.85      231.95      6.01 o 
   4   1  15      638.59      622.66     12.13 o 
   5   1  15       69.04       68.25      4.21 o 
   6   1  15       44.19       45.61      2.84 o 
  -5   2  15        4.37        2.03      1.67 o 
  -4   2  15       11.62       14.00      2.00 o 
  -3   2  15      212.40      195.12      4.39 o 
  -2   2  15      102.25      103.86      4.24 o 
  -1   2  15       56.22       50.46      2.55 o 
   0   2  15       46.63       49.41      2.56 o 
   1   2  15      178.17      182.39      6.18 o 
   3   2  15        8.07        7.05      2.25 o 
   4   2  15       23.26       25.06      2.24 o 
   5   2  15      166.66      181.96      5.41 o 
   6   2  15       67.34       77.37      3.57 o 
  -5   3  15       48.80       47.48      4.02 o 
  -4   3  15      117.16      108.76      3.50 o 
  -3   3  15      192.09      185.48      4.37 o 
  -2   3  15       21.94       22.98      1.92 o 
  -1   3  15      133.85      131.91      5.34 o 
   0   3  15       84.89       79.03      3.97 o 
   1   3  15      237.67      238.35      6.19 o 
   2   3  15        1.13       -0.17      1.12 o 
   3   3  15       34.58       34.73      2.46 o 
   4   3  15      144.21      153.19      7.20 o 
   5   3  15       44.67       32.50      2.43 o 
  -4   4  15        1.13        2.29      1.45 o 
  -3   4  15       32.31       36.92      2.28 o 
  -2   4  15      233.30      224.57      9.08 o 
  -1   4  15       94.75       93.07      3.78 o 
   0   4  15       67.87       63.92      4.08 o 
   1   4  15      273.86      249.96      6.44 o 
   2   4  15      244.88      250.00     10.64 o 
   3   4  15      140.27      134.95      4.68 o 
   4   4  15       53.77       58.74      3.26 o 
   5   4  15      121.48      119.02      4.43 o 
  -3   5  15        7.40        7.52      1.62 o 
  -2   5  15       90.09       86.09      6.62 o 
  -1   5  15       23.03       24.46      2.40 o 
   0   5  15       73.92       71.37      4.87 o 
   1   5  15      115.02      109.92      5.64 o 
   2   5  15       41.58       40.75      5.67 o 
   3   5  15       19.59       20.40      2.32 o 
   4   5  15      115.00      134.91     12.81 o 
   5   5  15       88.44       96.74      6.89 o 
   6   5  15        4.37        3.41      1.58 o 
  -2   6  15      150.64      150.03      5.45 o 
  -1   6  15       26.86       31.68      4.11 o 
   0   6  15       11.29       10.28      2.04 o 
   1   6  15        2.41        2.79      1.55 o 
   2   6  15       32.27       28.97      2.69 o 
   3   6  15        7.28        8.49      2.18 o 
   4   6  15       44.69       42.81      3.22 o 
   5   6  15       14.51       12.38      3.69 o 
  -1   7  15       17.74       21.74      3.90 o 
   0   7  15       11.77       16.55      2.99 o 
   1   7  15      154.41      144.43      5.43 o 
   2   7  15        1.28        2.93      1.77 o 
   3   7  15       12.84       13.18      2.38 o 
   4   7  15       48.47       46.54      5.38 o 
  -2  -6  16       29.53       22.51      3.66 o 
  -1  -6  16       33.49       36.92      4.02 o 
   0  -6  16       86.01       95.01      5.66 o 
   1  -6  16       20.33       16.06      2.24 o 
   2  -6  16       51.22       59.54      4.93 o 
  -3  -5  16       13.54        5.82      2.95 o 
  -2  -5  16       74.76       82.19      5.33 o 
  -1  -5  16       38.44       37.59      3.31 o 
   0  -5  16       17.66       16.28      1.58 o 
   1  -5  16        3.15        1.80      1.14 o 
   2  -5  16        9.66       11.35      1.80 o 
   3  -5  16        4.90        3.59      2.43 o 
  -4  -4  16       71.70       76.00      5.49 o 
  -3  -4  16       41.07       36.52      3.80 o 
  -2  -4  16       36.34       39.03      3.69 o 
  -1  -4  16       74.60       73.77      4.54 o 
   0  -4  16       92.94       91.73      2.47 o 
   1  -4  16       78.17       80.29      2.38 o 
   2  -4  16       33.70       32.62      1.99 o 
   3  -4  16       36.27       32.36      2.44 o 
   4  -4  16       25.02       25.68      2.39 o 
   5  -4  16       38.77       32.16      4.11 o 
  -4  -3  16      115.40      128.41      6.70 o 
  -3  -3  16       32.40       33.02      3.59 o 
  -2  -3  16      100.81      105.46      5.38 o 
  -1  -3  16       27.92       30.28      1.95 o 
   0  -3  16      342.76      371.39      8.05 o 
   1  -3  16      267.00      244.62      6.33 o 
   2  -3  16       82.11       81.15      2.70 o 
   3  -3  16       77.11       75.97      3.69 o 
   4  -3  16       39.11       39.85      2.22 o 
   5  -3  16       44.41       47.94      2.95 o 
  -5  -2  16       32.66       36.92      2.72 o 
  -4  -2  16       19.39       25.64      3.54 o 
  -3  -2  16      221.18      219.96      8.13 o 
  -2  -2  16      107.56      110.16      5.38 o 
  -1  -2  16       10.68        7.66      1.18 o 
   0  -2  16      363.90      360.73      7.96 o 
   1  -2  16       78.29       85.06      3.46 o 
   2  -2  16      105.92      100.58      3.84 o 
   3  -2  16        4.78        6.59      1.56 o 
   4  -2  16       34.46       36.96      3.13 o 
   5  -2  16       76.47       75.09      2.91 o 
   6  -2  16       20.62       21.58      2.24 o 
  -5  -1  16       28.24       30.67      3.43 o 
  -4  -1  16        9.94       11.79      3.87 o 
  -3  -1  16      133.40      136.24      5.72 o 
  -2  -1  16       83.89       80.90      2.73 o 
  -1  -1  16      326.34      309.51      7.08 o 
   0  -1  16       30.49       35.63      2.32 o 
   1  -1  16      541.10      529.60     10.63 o 
   2  -1  16       15.31       13.07      1.76 o 
   3  -1  16       15.66       15.98      1.93 o 
   4  -1  16       15.62       22.88      2.81 o 
   5  -1  16        4.49        4.39      2.72 o 
   6  -1  16       55.33       57.66      2.61 o 
  -5   0  16       52.26       55.46      4.39 o 
  -4   0  16       48.76       45.78      2.72 o 
  -3   0  16       73.62       79.98     11.29 o 
  -2   0  16      404.41      383.35      8.41 o 
  -1   0  16      101.30      102.03      3.57 o 
   0   0  16      301.74      293.57      6.93 o 
   1   0  16      331.65      341.41      7.96 o 
   2   0  16       13.25       11.59      1.66 o 
   3   0  16      107.19      101.12      9.65 o 
   4   0  16       12.63       12.83      1.96 o 
   5   0  16      218.51      200.42      5.86 o 
   6   0  16       16.53       11.96      2.04 o 
   7   0  16       19.37       22.28      2.53 o 
  -5   1  16        9.92        7.48      1.91 o 
  -4   1  16      102.84      103.24      4.42 o 
  -3   1  16       28.91       31.74      2.31 o 
  -2   1  16      258.81      242.01      6.39 o 
  -1   1  16       25.51       30.00      2.09 o 
   0   1  16      179.45      172.48     15.37 o 
   1   1  16       29.04       35.06      3.46 o 
   2   1  16        7.67        5.87      1.55 o 
   3   1  16       70.97       72.01      6.53 o 
   4   1  16       34.42       47.56      2.87 o 
   5   1  16      136.98      133.14      5.67 o 
   6   1  16       61.34       69.12      5.29 o 
  -5   2  16        0.61        1.06      2.97 o 
  -4   2  16       15.88       13.01      2.11 o 
  -3   2  16      126.77      131.33      3.60 o 
  -2   2  16      163.56      155.03      3.73 o 
  -1   2  16        5.85        6.71      1.40 o 
   0   2  16      186.89      195.03      5.25 o 
   1   2  16        0.74        1.27      1.13 o 
   2   2  16       66.78       62.16      4.54 o 
   3   2  16        5.60        6.35      2.25 o 
   4   2  16       82.69       88.56      4.25 o 
   5   2  16       42.58       47.68      2.96 o 
   6   2  16       28.53       31.20      3.35 o 
  -4   3  16       80.73       82.20      3.17 o 
  -3   3  16       36.43       39.93      2.22 o 
  -2   3  16       56.37       58.55      2.48 o 
  -1   3  16       46.67       46.84      2.73 o 
   0   3  16      123.73      125.70      5.83 o 
   1   3  16       59.24       64.62      3.08 o 
   2   3  16        5.20        5.25      1.48 o 
   3   3  16      170.15      168.23      7.43 o 
   4   3  16       69.52       70.07      3.52 o 
   5   3  16       73.13       75.71      4.70 o 
   6   3  16       20.33       19.51      3.10 o 
  -4   4  16        9.10        7.95      1.70 o 
  -3   4  16       90.91       83.40      3.24 o 
  -2   4  16       12.74       12.71      1.60 o 
  -1   4  16       60.77       59.51      3.22 o 
   0   4  16       79.79       84.96      3.84 o 
   1   4  16      131.69      132.11      4.70 o 
   2   4  16       65.68       66.09      3.39 o 
   3   4  16        0.53        0.01      1.30 o 
   4   4  16      108.40      123.04      8.34 o 
   5   4  16       95.72      100.70      6.21 o 
  -3   5  16        0.86        0.32      1.37 o 
  -2   5  16       39.32       41.76      3.06 o 
  -1   5  16       54.83       53.02      5.22 o 
   0   5  16       67.52       74.49      3.70 o 
   1   5  16      149.24      153.97      5.17 o 
   2   5  16        1.37        0.13      1.37 o 
   3   5  16       36.00       35.95      3.50 o 
   4   5  16       25.04       25.53      2.69 o 
   5   5  16       86.40       92.11      4.57 o 
  -2   6  16        7.54        9.09      2.18 o 
  -1   6  16       90.17       78.89      5.79 o 
   0   6  16       14.93       12.50      2.12 o 
   1   6  16       32.47       36.39      2.98 o 
   2   6  16       65.50       63.79      3.73 o 
   3   6  16        0.42       -0.96      1.51 o 
   4   6  16       39.35       40.66      3.48 o 
   1   7  16       64.18       58.48      3.80 o 
   2   7  16        3.83        0.77      1.84 o 
  -2  -5  17        6.57        7.13      2.80 o 
  -1  -5  17       20.01       18.07      3.15 o 
   0  -5  17       96.27       94.29      3.76 o 
   1  -5  17        0.81       -0.74      1.20 o 
   2  -5  17        5.48        5.32      1.70 o 
   3  -5  17       18.09       15.13      3.31 o 
  -3  -4  17       90.78       86.42      5.51 o 
  -2  -4  17       11.34       12.33      2.80 o 
  -1  -4  17       28.66       31.47      3.29 o 
   0  -4  17       95.13       93.96      3.02 o 
   1  -4  17       88.58       81.82      5.10 o 
   2  -4  17       42.31       40.66      2.26 o 
   3  -4  17       11.26        9.35      2.01 o 
   4  -4  17        6.45        4.67      2.61 o 
  -4  -3  17      144.50      145.42      7.23 o 
  -3  -3  17       27.10       20.77      3.34 o 
  -2  -3  17      184.08      191.03      7.44 o 
  -1  -3  17       89.22       91.57      2.94 o 
   0  -3  17       70.93       74.70      2.68 o 
   1  -3  17       72.31       72.66      4.87 o 
   2  -3  17        1.79       -0.54      1.30 o 
   3  -3  17      119.00      107.76      4.37 o 
   4  -3  17       55.18       56.25      4.42 o 
   5  -3  17       40.81       40.05      4.36 o 
  -5  -2  17       49.95       53.59      4.28 o 
  -4  -2  17        0.71        1.99      1.33 o 
  -3  -2  17        6.21        8.20      2.74 o 
  -2  -2  17       69.37       77.13      4.72 o 
  -1  -2  17        4.60        2.96      1.12 o 
   0  -2  17      164.44      161.86      4.99 o 
   1  -2  17       83.09       96.02      3.89 o 
   2  -2  17      177.06      160.21      5.52 o 
   3  -2  17       72.72       71.49      8.21 o 
   4  -2  17       47.91       51.45      3.24 o 
   5  -2  17       26.05       29.31      2.79 o 
  -5  -1  17       19.56       15.88      2.57 o 
  -4  -1  17       80.74       84.75      4.97 o 
  -3  -1  17       44.28       41.77      3.72 o 
  -2  -1  17        1.34        0.65      1.18 o 
  -1  -1  17      128.01      135.47      3.43 o 
   0  -1  17      407.07      420.54      9.08 o 
   1  -1  17      351.21      327.09      7.69 o 
   2  -1  17        4.06        5.67      1.61 o 
   3  -1  17        8.42        7.11      1.62 o 
   4  -1  17      102.72      101.05      4.13 o 
   5  -1  17        2.58        4.85      1.70 o 
   6  -1  17       15.18       16.47      4.01 o 
  -5   0  17       88.95      104.11      5.79 o 
  -4   0  17       97.53      101.05      5.49 o 
  -3   0  17      176.79      191.71      5.46 o 
  -2   0  17       91.15       92.75      2.87 o 
  -1   0  17       62.41       59.28      4.52 o 
   0   0  17       63.12       65.78      3.24 o 
   1   0  17      372.62      375.23      8.84 o 
   2   0  17        2.77        0.83      1.26 o 
   3   0  17       14.38       15.73      2.03 o 
   4   0  17       25.38       23.79      3.09 o 
   5   0  17       11.20       14.58      2.17 o 
   6   0  17       56.25       53.42      3.66 o 
  -5   1  17       30.78       38.00      4.11 o 
  -4   1  17       20.11       17.76      2.22 o 
  -3   1  17       39.87       38.52      4.08 o 
  -2   1  17      126.60      119.78      3.30 o 
  -1   1  17       63.94       67.07      3.03 o 
   0   1  17      241.97      233.17      8.85 o 
   1   1  17      667.97      696.87     19.29 o 
   2   1  17        8.79        7.66      1.65 o 
   3   1  17       27.78       27.96      2.42 o 
   4   1  17       41.30       40.88      2.85 o 
   5   1  17       88.74       96.14      4.19 o 
   6   1  17        0.87        0.36      1.54 o 
  -4   2  17        0.64        0.07      1.54 o 
  -3   2  17       40.00       42.53      2.26 o 
  -2   2  17       89.91       80.27      2.78 o 
  -1   2  17      243.77      234.76      6.07 o 
   0   2  17       12.19       12.50      1.95 o 
   1   2  17      171.62      168.23      7.39 o 
   2   2  17        1.25        2.43      1.97 o 
   3   2  17        6.75        6.03      1.67 o 
   4   2  17      129.58      129.21      4.64 o 
   5   2  17        5.40        3.98      1.66 o 
   6   2  17       55.68       64.52      3.58 o 
  -4   3  17       59.22       51.06      3.30 o 
  -3   3  17       19.81       17.88      2.29 o 
  -2   3  17      102.05       93.53      3.27 o 
  -1   3  17        0.74        1.02      1.30 o 
   0   3  17       24.10       23.57      3.29 o 
   1   3  17      116.30      122.54     10.29 o 
   2   3  17        5.75        5.39      1.56 o 
   3   3  17       21.42       23.92      3.48 o 
   4   3  17        9.15        7.77      3.57 o 
   5   3  17      158.61      171.78      5.63 o 
   6   3  17       19.44       22.02      4.44 o 
  -3   4  17       69.85       68.23      2.95 o 
  -2   4  17       25.73       28.35      2.94 o 
  -1   4  17      173.79      166.71      5.56 o 
   0   4  17       69.53       72.35      3.50 o 
   1   4  17       47.89       50.88      3.08 o 
   2   4  17       60.13       64.02      3.38 o 
   3   4  17       21.46       22.12      2.42 o 
   4   4  17       60.50       62.24      5.20 o 
   5   4  17        5.51        3.91      1.78 o 
  -2   5  17       37.83       32.35      2.92 o 
  -1   5  17        3.59        1.52      1.67 o 
   0   5  17       65.89       67.65      3.55 o 
   1   5  17       45.21       39.69      2.95 o 
   2   5  17       50.66       51.02      3.32 o 
   3   5  17       43.02       38.14      3.08 o 
   4   5  17       15.40       19.94      2.57 o 
   5   5  17       78.73       78.24      5.89 o 
  -1   6  17       35.06       32.72      3.06 o 
   0   6  17       55.00       55.25      3.61 o 
   1   6  17        6.00        5.62      1.99 o 
   2   6  17       25.85       28.25      2.85 o 
   3   6  17        0.51       -0.07      1.65 o 
   4   6  17       56.55       60.69      5.27 o 
  -1  -5  18       17.34       20.59      3.26 o 
   0  -5  18       52.17       50.44      4.05 o 
   1  -5  18       99.33      117.74      5.36 o 
   2  -5  18        4.76        3.98      2.62 o 
  -3  -4  18      169.93      168.44      7.64 o 
  -2  -4  18       13.25        9.28      2.89 o 
  -1  -4  18       73.08       69.08      4.64 o 
   0  -4  18       54.64       55.95      2.48 o 
   1  -4  18       71.32       74.45      3.74 o 
   2  -4  18        0.41       -1.06      1.50 o 
   3  -4  18        2.64        7.85      2.74 o 
  -3  -3  18       22.82       34.15      3.85 o 
  -2  -3  18       12.64       25.11      3.29 o 
  -1  -3  18       45.08       50.81      2.85 o 
   0  -3  18      121.07      124.54      4.52 o 
   1  -3  18       47.37       43.92      2.94 o 
   2  -3  18        2.69        2.81      1.49 o 
   3  -3  18       51.26       38.55      2.92 o 
   4  -3  18       67.75       60.81      4.27 o 
  -4  -2  18        6.07        5.24      1.95 o 
  -3  -2  18       39.98       38.31      3.84 o 
  -2  -2  18       26.11       23.81      2.17 o 
  -1  -2  18       11.42       11.22      1.41 o 
   0  -2  18      153.32      154.67      5.01 o 
   1  -2  18      157.49      148.61      4.93 o 
   2  -2  18      123.62      114.34      4.38 o 
   3  -2  18       26.15       31.41      2.76 o 
   4  -2  18       48.21       41.41      3.06 o 
   5  -2  18       26.16       24.44      2.73 o 
  -2  -1  18       14.80       15.49      2.67 o 
  -1  -1  18       42.28       43.17      2.08 o 
   0  -1  18        5.33        6.43      1.51 o 
   1  -1  18       76.97       84.16      3.65 o 
   2  -1  18       13.35       16.49      2.14 o 
   3  -1  18       15.22       15.31      2.17 o 
   4  -1  18       91.77       96.77      4.20 o 
   5  -1  18       18.63       20.19      2.57 o 
  -4   0  18       29.17       25.10      2.62 o 
  -3   0  18        3.16        3.00      1.84 o 
  -2   0  18       47.14       52.20      4.00 o 
  -1   0  18      148.49      155.26      6.40 o 
   0   0  18       12.74       15.83      2.00 o 
   1   0  18      265.08      259.07      6.80 o 
   2   0  18      159.08      143.67      6.22 o 
   3   0  18       90.75       99.02      4.17 o 
   4   0  18       45.18       53.70      3.28 o 
   5   0  18        1.38       -1.20      1.58 o 
   6   0  18       14.78       13.57      3.09 o 
  -4   1  18       94.06       94.01      4.12 o 
  -3   1  18       16.36       15.10      1.99 o 
  -2   1  18       46.43       51.61      2.33 o 
  -1   1  18      105.47       95.85      5.67 o 
   0   1  18      619.59      621.08     17.88 o 
   1   1  18      138.18      145.62      5.19 o 
   2   1  18      118.21      111.00      4.32 o 
   3   1  18        0.83       -0.15      1.52 o 
   4   1  18       45.51       53.09      3.28 o 
   5   1  18       33.30       33.76      4.49 o 
   6   1  18        1.31        1.52      1.70 o 
  -4   2  18       47.57       56.08      3.41 o 
  -3   2  18       27.53       28.05      2.05 o 
  -2   2  18        5.93        4.56      1.28 o 
  -1   2  18      130.60      129.70      6.67 o 
   0   2  18       13.79       16.95      4.35 o 
   1   2  18       74.17       84.42      5.49 o 
   2   2  18       38.49       27.85      3.75 o 
   3   2  18        4.73        2.35      1.45 o 
   4   2  18      130.32      139.56     10.43 o 
   5   2  18        0.97        0.00      1.57 o 
   6   2  18       83.90       87.13      4.16 o 
  -3   3  18       44.33       43.37      2.45 o 
  -2   3  18       22.37       19.40      2.29 o 
  -1   3  18       49.28       47.61      3.04 o 
   0   3  18      108.06      101.78      4.00 o 
   1   3  18      211.78      225.66      6.28 o 
   2   3  18        1.70        2.52      2.13 o 
   3   3  18        1.12        3.20      2.23 o 
   4   3  18       19.32       17.96      2.31 o 
   5   3  18       21.23       21.94      2.48 o 
   6   3  18        0.75        2.10      1.62 o 
  -3   4  18       46.53       48.16      4.84 o 
  -2   4  18       31.13       35.27      2.96 o 
  -1   4  18      227.40      207.58      6.28 o 
   0   4  18       23.17       18.23      2.28 o 
   1   4  18       79.41       77.60      3.75 o 
   2   4  18        1.64        2.39      1.55 o 
   3   4  18       20.76       16.49      3.26 o 
   4   4  18       38.22       41.33      4.54 o 
   5   4  18        5.80        7.66      2.04 o 
  -1   5  18        0.45        0.19      1.63 o 
   0   5  18       23.35       25.64      2.68 o 
   1   5  18       44.03       38.68      5.13 o 
   2   5  18       29.79       29.06      2.82 o 
   3   5  18       17.28       21.97      2.65 o 
   4   5  18       39.35       42.28      4.70 o 
   1   6  18        7.82        4.80      2.05 o 
   2   6  18        7.30        5.18      4.37 o 
  -2  -4  19       37.18       41.56      4.13 o 
  -1  -4  19       12.22       21.56      3.26 o 
   0  -4  19       17.04       16.88      2.28 o 
   1  -4  19       82.90       93.03      5.88 o 
   2  -4  19        2.27        1.03      3.28 o 
  -3  -3  19       26.29       33.90      4.00 o 
  -2  -3  19        6.47        7.62      2.80 o 
  -1  -3  19       27.84       26.88      3.29 o 
   0  -3  19       84.32       77.81      3.97 o 
   1  -3  19      267.44      268.06      7.23 o 
   2  -3  19        4.58        4.69      1.67 o 
   3  -3  19       30.12       26.70      3.07 o 
   4  -3  19       30.39       33.03      3.11 o 
  -2  -2  19      109.32      110.14      5.79 o 
  -1  -2  19       33.51       31.49      3.88 o 
   0  -2  19       55.45       59.39      3.23 o 
   1  -2  19       23.49       25.65      2.49 o 
   2  -2  19       18.04       18.00      2.36 o 
   3  -2  19        7.53        8.77      2.04 o 
   4  -2  19       18.50       19.52      2.51 o 
  -3  -1  19       26.16       21.97      3.36 o 
  -2  -1  19       64.23       71.29      4.84 o 
  -1  -1  19       19.39       21.13      2.23 o 
   0  -1  19       62.28       65.16      3.31 o 
   1  -1  19        9.38       10.13      1.94 o 
   2  -1  19       54.76       53.85      3.31 o 
   3  -1  19        6.92        7.46      1.85 o 
   4  -1  19      168.54      168.55      5.84 o 
   5  -1  19       41.89       46.80      5.38 o 
  -4   0  19       76.63       78.82      5.21 o 
  -3   0  19       36.70       39.82      4.07 o 
  -2   0  19       14.71       18.18      1.77 o 
  -1   0  19      155.62      150.56      5.07 o 
   0   0  19       62.42       63.43      4.66 o 
   1   0  19      206.05      184.66      5.69 o 
   2   0  19       51.00       60.90      7.25 o 
   3   0  19       58.78       58.88      4.31 o 
   4   0  19       31.64       32.37      2.87 o 
   5   0  19        3.17        4.40      3.09 o 
  -3   1  19      107.46      118.21      4.33 o 
  -2   1  19       45.39       50.78      2.94 o 
  -1   1  19        0.86        1.02      2.18 o 
   0   1  19       91.29       98.57      6.03 o 
   1   1  19       61.86       72.79      3.68 o 
   2   1  19      149.43      158.75      5.42 o 
   3   1  19       22.80       23.92      2.45 o 
   4   1  19       25.79       29.98      2.79 o 
   5   1  19       98.01       97.99      4.55 o 
  -3   2  19        1.12       -0.33      1.33 o 
  -2   2  19        1.21        1.69      1.53 o 
  -1   2  19       52.41       50.67      5.05 o 
   0   2  19       53.53       50.85      4.57 o 
   1   2  19       38.84       31.62      3.89 o 
   2   2  19      292.13      281.85     10.92 o 
   3   2  19       33.37       43.07      3.18 o 
   4   2  19       57.06       61.34      3.64 o 
   5   2  19        2.73        2.30      2.10 o 
  -3   3  19       34.78       34.12      2.96 o 
  -2   3  19       18.99       16.20      2.34 o 
  -1   3  19       82.94       79.61      5.13 o 
   0   3  19      154.87      151.78      5.16 o 
   1   3  19       16.01       13.82      3.25 o 
   2   3  19       97.18       89.74      6.02 o 
   3   3  19        7.09        4.05      2.72 o 
   4   3  19        3.74        6.74      1.86 o 
   5   3  19        1.42        0.64      1.73 o 
  -2   4  19        2.45        1.82      1.65 o 
  -1   4  19       74.04       75.32      3.93 o 
   0   4  19       86.63       91.78      5.43 o 
   1   4  19       13.76       14.89      2.89 o 
   2   4  19       29.46       20.41      3.46 o 
   3   4  19       21.56       19.84      3.67 o 
   4   4  19       30.36       43.05      4.87 o 
   0   5  19       52.67       57.89      3.71 o 
   1   5  19       40.33       34.89      3.06 o 
   2   5  19       46.37       50.06      6.54 o 
   3   5  19        4.37        1.74      1.88 o 
  -2  -3  20      133.52      149.91      6.79 o 
  -1  -3  20       45.63       46.91      2.75 o 
   0  -3  20       59.70       53.28      3.31 o 
   1  -3  20       62.54       67.83      6.20 o 
   2  -3  20       44.98       41.48      3.22 o 
   3  -3  20        4.18        4.65      1.93 o 
  -2  -2  20       43.25       50.24      4.18 o 
  -1  -2  20       10.02       15.79      2.10 o 
   0  -2  20       58.74       66.49      3.61 o 
   1  -2  20       30.52       32.66      2.80 o 
   2  -2  20       27.32       33.90      2.96 o 
   3  -2  20       24.39       23.06      2.68 o 
   4  -2  20       61.34       68.57      3.99 o 
  -3  -1  20       24.51       19.46      3.48 o 
  -2  -1  20        7.52        7.00      2.84 o 
  -1  -1  20        2.39        0.92      1.70 o 
   0  -1  20       65.36       50.17      4.90 o 
   1  -1  20       64.26       57.19      5.45 o 
   2  -1  20       27.05       21.72      6.25 o 
   3  -1  20        5.05        6.43      1.86 o 
   4  -1  20       24.38       29.43      6.72 o 
  -3   0  20       71.94       73.05      5.29 o 
  -2   0  20       62.58       65.90      3.45 o 
  -1   0  20       88.44       84.93      3.86 o 
   0   0  20       12.80       18.18      5.61 o 
   1   0  20       19.64       24.28      2.54 o 
   2   0  20        5.43        3.89      1.74 o 
   3   0  20       32.87       23.40      2.56 o 
   4   0  20       20.42       17.69      2.83 o 
  -3   1  20        1.64        2.10      2.58 o 
  -2   1  20        8.13        9.44      3.02 o 
  -1   1  20        9.38       14.57      3.31 o 
   0   1  20       97.17      113.21      4.63 o 
   1   1  20       14.50       16.82      2.33 o 
   2   1  20       92.16      103.65      4.50 o 
   3   1  20      159.25      158.81      5.55 o 
   4   1  20       67.46       74.37      4.06 o 
   5   1  20       76.46       82.36      4.39 o 
  -2   2  20        0.63        0.41      1.51 o 
  -1   2  20       26.13       28.54      3.90 o 
   0   2  20      115.82      116.11      6.75 o 
   1   2  20       15.41       10.97      3.11 o 
   2   2  20       45.68       52.63      3.37 o 
   3   2  20       65.86       56.49      8.57 o 
   4   2  20       17.53       21.46      2.68 o 
  -2   3  20        5.02        4.93      2.17 o 
  -1   3  20        4.11        3.73      1.69 o 
   0   3  20       23.84       23.36      3.82 o 
   1   3  20       39.57       34.93      4.21 o 
   2   3  20       30.51       26.74      4.02 o 
   3   3  20       34.93       37.82      8.48 o 
   4   3  20        7.85        7.70      2.15 o 
  -1   4  20        8.10        9.20      2.17 o 
   0   4  20      135.77      122.79      4.88 o 
   1   4  20       39.67       40.75      3.17 o 
   2   4  20       94.47       87.72      6.13 o 
   3   4  20       86.71       81.59      6.26 o 
   0  -2  21       16.91       13.56      2.25 o 
   1  -2  21        1.26        0.83      1.54 o 
   2  -2  21       90.07      100.36      4.66 o 
  -2  -1  21       76.03       88.82      5.38 o 
  -1  -1  21        7.93       11.52      2.13 o 
   0  -1  21       24.67       25.94      2.77 o 
   1  -1  21        3.61        5.43      1.72 o 
   2  -1  21       82.67       98.53      4.47 o 
   3  -1  21        0.88        3.17      1.78 o 
  -2   0  21        1.55        0.13      2.56 o 
  -1   0  21       55.29       50.75      3.32 o 
   0   0  21       43.42       40.57      3.11 o 
   1   0  21       25.97       33.86      3.82 o 
   2   0  21        2.42       -0.14      1.59 o 
   3   0  21       59.20       58.27      3.74 o 
   4   0  21       61.44       72.46      9.33 o 
  -2   1  21       74.69       81.36      5.98 o 
  -1   1  21        1.81        1.90      2.33 o 
   0   1  21       41.61       38.31      3.08 o 
   1   1  21       40.92       38.23      5.04 o 
   2   1  21       13.53       13.96      2.27 o 
   3   1  21       80.84       88.14      4.27 o 
   4   1  21        3.52        3.17      1.85 o 
  -1   2  21        6.05       13.18      3.23 o 
   0   2  21       46.23       43.92      4.69 o 
   1   2  21        0.52        0.51      2.25 o 
   2   2  21        7.71        6.66      1.92 o 
   3   2  21       33.80       34.54      6.31 o 
   4   2  21       42.57       47.62      4.75 o 
  -1   3  21       34.52       39.00      4.67 o 
   0   3  21        1.37        2.62      2.52 o 
   1   3  21       24.45       23.15      3.95 o 
   2   3  21       20.54       11.72      3.34 o 
   3   3  21      166.07      166.87      6.06 o 
   0  -1  22       35.75       39.88      3.20 o 
   1  -1  22       14.09       14.86      2.36 o 
   2  -1  22       32.03       37.29      7.30 o 
   0   0  22        0.68        1.28      1.71 o 
   1   0  22        4.01        2.22      1.80 o 
   2   0  22       12.93       11.20      3.27 o 
   0   1  22       15.08       18.88      2.53 o 
   1   1  22       30.43       25.27      4.49 o 
   2   1  22       23.30       25.47      2.91 o 
   0   2  22       61.37       73.72      6.05 o 
   1   2  22        0.88       -0.08      1.88 o 
   2   2  22        6.37        8.06      2.15 o 
                                                 
